# Supplementary material for: Large-Scale and Comprehensive Immune Profiling and Functional Analysis of Normal Human Aging
Source: PLoS One. 2015 Jul 21;10(7):e0133627. doi: 10.1371/journal.pone.0133627 (PMC4509650; doi:10.1371/journal.pone.0133627)
Supplement: S1 Table — (XLSX) [file pone.0133627.s004.xlsx]

## Sheet: regressionStatsForManuscript.cs
assay	subassay (1)	analyte	ageCoef	sexCoef (2)	cmvCoef (3)	ageP	sexP	cmvP
Clinical	Hematology and blood chemistry	albumin	-0.0041	0.0846	-0.0572	7.57822e-05	0.00699276	0.0735042
Clinical	Hematology and blood chemistry	alk	0.2898	-0.7654	-1.3479	0.00223107	0.789814	0.646771
Clinical	Hematology and blood chemistry	alt	-0.113	3.4225	-0.1716	0.0187511	0.0199116	0.908751
Clinical	Hematology and blood chemistry	aniongap	-0.0005	-0.3402	-0.2104	0.960209	0.242601	0.480068
Clinical	Hematology and blood chemistry	ast	0.0385	1.0564	-1.1086	0.20047	0.250525	0.239099
Clinical	Hematology and blood chemistry	baso	-0.0014	-0.0545	0.0196	0.272412	0.173319	0.632185
Clinical	Hematology and blood chemistry	baso_abs	0	-0.0023	0.0007	0.555464	0.243667	0.743211
Clinical	Hematology and blood chemistry	calcium	0.0049	-0.1005	0.0501	0.00242248	0.0395294	0.31483
Clinical	Hematology and blood chemistry	chloride	-0.0144	-0.3637	0.3145	0.172061	0.260547	0.34206
Clinical	Hematology and blood chemistry	chol	-0.2447	-14.1888	2.1725	0.113931	0.00288025	0.652394
Clinical	Hematology and blood chemistry	cholhdl_ratio	-0.0073	0.4424	0.2516	0.0782092	0.000574163	0.0533731
Clinical	Hematology and blood chemistry	co2	0.0053	0.4458	0.1537	0.559465	0.109804	0.589548
Clinical	Hematology and blood chemistry	creatinine	0.0054	0.1909	0.0426	1.50261e-09	3.39874e-12	0.11171
Clinical	Hematology and blood chemistry	crp_num	0.0041	0.0524	0.1722	0.286518	0.654087	0.151465
Clinical	Functional assessment	da_totalscore	-0.0149	0.1554	0.0251	1.35452e-06	0.0856026	0.785985
Clinical	Hematology and blood chemistry	eos	0.0025	-0.231	0.5921	0.779686	0.389766	0.0321712
Clinical	Hematology and blood chemistry	eos_abs	0.0004	-0.0008	0.0363	0.42128	0.958866	0.0257909
Clinical	Hematology and blood chemistry	globulin	-0.003	-0.0425	0.1373	0.0997006	0.440679	0.0154777
Clinical	Hematology and blood chemistry	glucose	0.1486	6.1532	2.6318	0.0731434	0.0155704	0.309991
Clinical	Functional assessment	grip_l	-0.2899	14.5512	-0.1278	1.44883e-19	1.92439e-40	0.889408
Clinical	Functional assessment	grip_r	-0.2933	14.8652	0.2237	1.05453e-19	3.14344e-41	0.809057
Clinical	Hematology and blood chemistry	hdl	0.066	-13.769	-3.8901	0.419456	9.169e-08	0.129713
Clinical	Hematology and blood chemistry	hema	-0.0138	3.8713	-0.1797	0.288494	4.84333e-19	0.659951
Clinical	Hematology and blood chemistry	hemo	-0.0051	1.432	-0.0197	0.246396	1.02372e-21	0.887117
Clinical	Functional assessment	iadl_totalscore	0.0329	0.5259	0.1141	2.31429e-05	0.0236151	0.629612
Clinical	Hematology and blood chemistry	ldl	-0.3268	-2.971	4.9431	0.0115744	0.449734	0.219126
Clinical	Hematology and blood chemistry	ldlhdl_ratio	-0.0068	0.3319	0.1925	0.0346326	0.000802568	0.0555256
Clinical	Hematology and blood chemistry	lym	-0.1129	-1.703	3.6338	0.000645468	0.0896893	0.000467418
Clinical	Hematology and blood chemistry	lym_abs	-0.0024	0.0369	0.2393	0.38975	0.668496	0.00716014
Clinical	Hematology and blood chemistry	mch	0.0263	0.5798	-0.1682	0.000529636	0.0120804	0.474538
Clinical	Hematology and blood chemistry	mchc	-0.0011	0.2988	0.1162	0.707009	0.00147718	0.223384
Clinical	Hematology and blood chemistry	mcv	0.0807	0.8935	-0.8126	5.09461e-05	0.136715	0.186138
Clinical	Functional assessment	mmse_score	-0.0321	-0.6357	-0.697	1.93373e-05	0.00517717	0.00279327
Clinical	Hematology and blood chemistry	mono	0.0455	0.4902	-0.0432	1.82601e-07	0.0599172	0.870873
Clinical	Hematology and blood chemistry	mono_abs	0.0035	0.0561	-0.0051	1.8418e-09	0.00110572	0.771826
Clinical	Hematology and blood chemistry	neut	0.0623	1.1969	-4.3864	0.0954317	0.294777	0.000218021
Clinical	Hematology and blood chemistry	nonhdl_chol	-0.2692	-1.6563	7.0677	0.070255	0.71455	0.127742
Clinical	Hematology and blood chemistry	nuet_abs	0.0113	0.2706	-0.2138	0.0125169	0.0492381	0.129064
Clinical	Functional assessment	pe_wc	0.1003	3.5334	-0.1817	2.64893e-07	3.95203e-09	0.759482
Clinical	Hematology and blood chemistry	platelet	-0.6342	-24.9137	0.5662	0.000783778	1.83514e-05	0.922849
Clinical	Hematology and blood chemistry	potassium	0.0022	0.0738	-0.0053	0.180841	0.136365	0.916696
Clinical	Functional assessment	promisscore	0.0111	-0.0458	0.0852	5.0116e-10	0.378979	0.112527
Clinical	Hematology and blood chemistry	protein	-0.0071	0.0421	0.0801	0.000343133	0.479764	0.189732
Clinical	Hematology and blood chemistry	rbc	-0.0052	0.3761	0.0162	0.0019066	1.69859e-12	0.753889
Clinical	Hematology and blood chemistry	rdw	0.0195	-0.2517	0.0453	1.94553e-05	0.0666035	0.746259
Clinical	Hematology and blood chemistry	sodium	-0.0096	-0.258	0.2578	0.361078	0.422528	0.434028
Clinical	Hematology and blood chemistry	trig	0.0731	11.0743	6.2745	0.749593	0.114758	0.382094
Clinical	Hematology and blood chemistry	ureanitrog	0.1634	0.2988	0.6727	5.57858e-15	0.618082	0.273681
Clinical	Hematology and blood chemistry	wbc	0.0129	0.3635	0.0673	0.0242175	0.0384174	0.70686
Clinical	Functional assessment	wk20m_tmdone	0.0972	-1.7445	-0.2806	1.6214e-07	0.001675	0.618678
Clinical	Functional assessment	wk8ft_time	0.0536	-0.2455	0.0624	8.12832e-10	0.33141	0.809229
LuSe	LuSe	CD40L	-0.0002	-0.2061	0.2671	0.969055	0.115534	0.0477622
LuSe	LuSe	ENA78	-0.0043	-0.428	0.0662	0.301304	0.000949237	0.61506
LuSe	LuSe	EOTAXIN	0.0085	0.0912	0.0046	0.0474805	0.484463	0.972396
LuSe	LuSe	FASL	-0.0025	-0.3147	0.1781	0.551068	0.0161234	0.183572
LuSe	LuSe	FGFB	-0.004	-0.0562	0.2875	0.351763	0.66714	0.0332996
LuSe	LuSe	GCSF	-0.0034	-0.1183	0.0602	0.430217	0.363575	0.653028
LuSe	LuSe	GMCSF	-0.0018	-0.2363	0.1411	0.665584	0.0711422	0.293647
LuSe	LuSe	GROA	-0.0042	-0.1434	0.1259	0.322572	0.270845	0.347306
LuSe	LuSe	HGF	0.0068	-0.0081	0.2135	0.113811	0.950461	0.113366
LuSe	LuSe	ICAM1	0.0048	0.0214	0.3028	0.259564	0.86837	0.0232411
LuSe	LuSe	IFNA	-0.004	-0.1794	0.3424	0.345701	0.16759	0.0108261
LuSe	LuSe	IFNB	0.0018	-0.1417	0.1585	0.668921	0.277198	0.2376
LuSe	LuSe	IFNG	-0.0015	-0.0966	0.1563	0.724536	0.464159	0.250135
LuSe	LuSe	IL10	-0.005	0.0153	0.2283	0.23824	0.906379	0.0889047
LuSe	LuSe	IL12P40	0.003	-0.0696	0.2106	0.484029	0.595921	0.119486
LuSe	LuSe	IL12P70	-0.0045	-0.1262	0.2374	0.290557	0.334147	0.078117
LuSe	LuSe	IL13	-0.0011	-0.0964	0.1992	0.794815	0.464122	0.142077
LuSe	LuSe	IL15	-0.0026	-0.0311	0.2103	0.54114	0.812277	0.119644
LuSe	LuSe	IL17	-0.0016	-0.0812	0.2584	0.714187	0.533164	0.0547552
LuSe	LuSe	IL17F	0.002	-0.2131	0.1779	0.641831	0.10415	0.186728
LuSe	LuSe	IL1A	-0.0003	-0.0214	0.0787	0.953175	0.870976	0.561711
LuSe	LuSe	IL1B	-0.0058	0.0821	0.1368	0.17591	0.527579	0.306305
LuSe	LuSe	IL1RA	0.0064	-0.1374	0.2439	0.134823	0.291834	0.0694411
LuSe	LuSe	IL2	-0.0011	-0.0285	0.1341	0.794891	0.828682	0.323332
LuSe	LuSe	IL4	-0.0022	0.0099	0.2087	0.61246	0.940019	0.124015
LuSe	LuSe	IL5	-0.0052	-0.1304	0.1251	0.225658	0.321378	0.354713
LuSe	LuSe	IL6	-0.004	-0.0425	0.1514	0.354314	0.7456	0.261914
LuSe	LuSe	IL7	-0.0008	-0.0863	0.1233	0.848917	0.508485	0.358896
LuSe	LuSe	IL8	-0.001	-0.1337	0.2897	0.817304	0.306761	0.0319274
LuSe	LuSe	IP10	0.005	-0.1511	0.2756	0.243725	0.24593	0.040257
LuSe	LuSe	LEPTIN	0.0058	-0.7837	-0.0916	0.133256	1.38729e-10	0.446452
LuSe	LuSe	LIF	-0.0061	-0.0834	0.1708	0.153189	0.524589	0.205821
LuSe	LuSe	MCP1	0.0043	-0.0453	0.0011	0.314407	0.729044	0.99369
LuSe	LuSe	MCP3	0.0004	0.0102	0.1981	0.918368	0.938058	0.142002
LuSe	LuSe	MCSF	-0.0015	-0.0766	0.1798	0.736024	0.561834	0.186115
LuSe	LuSe	MIG	0.0245	-0.2891	0.2592	1.30028e-09	0.0153214	0.0342833
LuSe	LuSe	MIP1A	0.0036	-0.2547	0.1229	0.395094	0.051264	0.359137
LuSe	LuSe	MIP1B	-0.0011	-0.0559	0.2556	0.79315	0.668192	0.0574454
LuSe	LuSe	NGF	0.0001	-0.1361	0.1265	0.979143	0.299143	0.347934
LuSe	LuSe	PAI1	0.0017	-0.2782	0.0712	0.698561	0.0338724	0.595743
LuSe	LuSe	PDGFBB	0.0019	0.0373	0.074	0.648008	0.77135	0.575373
LuSe	LuSe	RANTES	-0.0007	-0.3667	0.0234	0.868001	0.00498498	0.860772
LuSe	LuSe	RESISTIN	0.0086	-0.0525	0.0366	0.0431101	0.684179	0.782509
LuSe	LuSe	SCF	-0.0026	-0.1565	0.2659	0.542704	0.232273	0.0490388
LuSe	LuSe	TGFA	-0.0013	-0.1465	0.1509	0.768107	0.266842	0.266042
LuSe	LuSe	TGFB	-0.006	-0.0151	0.1039	0.154344	0.907065	0.435524
LuSe	LuSe	TNFA	-0.001	-0.1249	0.1553	0.810942	0.34112	0.249984
LuSe	LuSe	TNFB	-0.0028	-0.1002	0.2471	0.508114	0.444981	0.0678552
LuSe	LuSe	TRAIL	0.0018	-0.1106	0.2074	0.66743	0.38889	0.116861
LuSe	LuSe	VCAM1	0.0087	0.0111	0.0049	0.0364374	0.930392	0.969746
LuSe	LuSe	VEGF	-0.0023	-0.2513	0.2096	0.585436	0.0538083	0.117399
LuSu.Stim-Un	LuSu.Stim-Un	CD40L	-0.0086	0.0193	-0.0554	0.00503667	0.835607	0.558321
LuSu.Stim-Un	LuSu.Stim-Un	ENA78	-0.0271	0.0086	-0.0376	3.7923e-10	0.946093	0.770941
LuSu.Stim-Un	LuSu.Stim-Un	EOTAXIN	-0.0153	-0.0296	-0.0044	3.55514e-06	0.764052	0.965168
LuSu.Stim-Un	LuSu.Stim-Un	FASL	-0.0075	0.0513	0.0488	0.0238201	0.613269	0.636523
LuSu.Stim-Un	LuSu.Stim-Un	FGFB	-0.0108	-0.0528	0.0166	0.000139373	0.537952	0.848584
LuSu.Stim-Un	LuSu.Stim-Un	GCSF	-0.0081	-0.1719	-0.0706	0.0267692	0.12558	0.53576
LuSu.Stim-Un	LuSu.Stim-Un	GMCSF	-0.0139	-0.0149	-0.0136	3.21703e-05	0.882514	0.89428
LuSu.Stim-Un	LuSu.Stim-Un	GROA	-0.0053	-0.0376	-0.0038	0.340806	0.824523	0.982356
LuSu.Stim-Un	LuSu.Stim-Un	HGF	-0.0164	-0.0512	-0.0016	1.12076e-06	0.611235	0.987564
LuSu.Stim-Un	LuSu.Stim-Un	ICAM1	-0.0185	-0.0042	-0.0119	9.00515e-08	0.967537	0.909409
LuSu.Stim-Un	LuSu.Stim-Un	IFNA	-0.0142	0.0853	0.0017	6.88804e-06	0.365711	0.985686
LuSu.Stim-Un	LuSu.Stim-Un	IFNB	-0.0025	-0.0253	0.0041	0.385468	0.77014	0.962918
LuSu.Stim-Un	LuSu.Stim-Un	IFNG	-0.0057	0.0021	0.0332	0.00413101	0.971711	0.586507
LuSu.Stim-Un	LuSu.Stim-Un	IL10	-0.0146	-0.0482	-0.0294	1.73207e-06	0.597939	0.752102
LuSu.Stim-Un	LuSu.Stim-Un	IL12P40	-0.0099	-0.1426	-0.0554	0.00119279	0.122991	0.555045
LuSu.Stim-Un	LuSu.Stim-Un	IL12P70	-0.0148	-0.0334	0.058	1.26503e-06	0.713881	0.531557
LuSu.Stim-Un	LuSu.Stim-Un	IL13	-0.0149	0.1051	-0.0088	6.63338e-06	0.287816	0.930054
LuSu.Stim-Un	LuSu.Stim-Un	IL15	-0.0194	-0.0033	0.0045	5.42126e-07	0.977219	0.969355
LuSu.Stim-Un	LuSu.Stim-Un	IL17	-0.0081	-0.0595	-0.0184	0.00899668	0.529316	0.848294
LuSu.Stim-Un	LuSu.Stim-Un	IL17F	-0.0053	-0.0469	0.0064	0.0580845	0.581818	0.941087
LuSu.Stim-Un	LuSu.Stim-Un	IL1A	-0.0079	-0.065	-0.0886	0.0017939	0.399596	0.259891
LuSu.Stim-Un	LuSu.Stim-Un	IL1B	-0.0053	-0.0755	-0.1052	0.032788	0.317635	0.171663
LuSu.Stim-Un	LuSu.Stim-Un	IL1RA	-0.0089	0.0337	-0.1698	0.0489099	0.806135	0.22583
LuSu.Stim-Un	LuSu.Stim-Un	IL2	-0.0032	0.0205	-0.0874	0.0599121	0.696706	0.103236
LuSu.Stim-Un	LuSu.Stim-Un	IL4	-0.0108	0.0575	-0.0141	0.000117526	0.496429	0.870022
LuSu.Stim-Un	LuSu.Stim-Un	IL5	-0.0152	0.0173	0.0053	1.01983e-05	0.866947	0.959626
LuSu.Stim-Un	LuSu.Stim-Un	IL6	-0.0048	-0.063	-0.0766	0.0925731	0.474179	0.39298
LuSu.Stim-Un	LuSu.Stim-Un	IL7	-0.0187	0.0845	-0.006	1.85511e-08	0.388956	0.9523
LuSu.Stim-Un	LuSu.Stim-Un	IL8	-0.0044	-0.1312	-0.037	0.32645	0.335274	0.789368
LuSu.Stim-Un	LuSu.Stim-Un	IP10	-0.0028	-0.0346	-0.0103	0.145267	0.556656	0.864194
LuSu.Stim-Un	LuSu.Stim-Un	LEPTIN	-0.0155	-0.0007	0.0101	2.31226e-06	0.994193	0.919315
LuSu.Stim-Un	LuSu.Stim-Un	LIF	-0.016	0.0036	-0.0547	4.44156e-07	0.969315	0.569184
LuSu.Stim-Un	LuSu.Stim-Un	MCP1	-0.0053	-0.1675	0.0459	0.348281	0.33186	0.793801
LuSu.Stim-Un	LuSu.Stim-Un	MCP3	-0.0322	-0.2311	-0.0643	4.15215e-12	0.0871176	0.639088
LuSu.Stim-Un	LuSu.Stim-Un	MCSF	-0.0115	-0.0419	0.0094	4.72449e-05	0.621023	0.913562
LuSu.Stim-Un	LuSu.Stim-Un	MIG	-0.0042	-0.0418	0.004	0.0610866	0.53853	0.953955
LuSu.Stim-Un	LuSu.Stim-Un	MIP1A	-0.0017	-0.1588	-0.0141	0.638352	0.152458	0.900718
LuSu.Stim-Un	LuSu.Stim-Un	MIP1B	-0.0016	-0.1195	-0.0022	0.639214	0.254293	0.983875
LuSu.Stim-Un	LuSu.Stim-Un	NGF	-0.0155	0.0082	0.0046	1.22541e-06	0.931278	0.962249
LuSu.Stim-Un	LuSu.Stim-Un	PAI1	-0.0062	0.0097	0.0492	0.0772282	0.927732	0.649816
LuSu.Stim-Un	LuSu.Stim-Un	PDGFBB	-0.0163	0.0874	0.0046	7.32742e-05	0.481395	0.971101
LuSu.Stim-Un	LuSu.Stim-Un	RANTES	-0.0028	0.1639	0.1494	0.330046	0.0668852	0.100564
LuSu.Stim-Un	LuSu.Stim-Un	RESISTIN	-0.0064	-0.0221	0.0349	0.0394874	0.815765	0.717462
LuSu.Stim-Un	LuSu.Stim-Un	SCF	-0.0151	-0.0168	0.0225	1.65187e-06	0.858219	0.813931
LuSu.Stim-Un	LuSu.Stim-Un	TGFA	-0.0064	-0.0856	-0.0343	0.0299552	0.341351	0.70816
LuSu.Stim-Un	LuSu.Stim-Un	TGFB	-0.0156	0.0952	-0.0318	3.69101e-05	0.403921	0.783741
LuSu.Stim-Un	LuSu.Stim-Un	TNFA	-0.0033	-0.1135	-0.0368	0.222563	0.165581	0.65769
LuSu.Stim-Un	LuSu.Stim-Un	TNFB	-0.0094	-0.0259	-0.0312	0.000489189	0.749497	0.705992
LuSu.Stim-Un	LuSu.Stim-Un	TRAIL	-0.0075	-0.0626	-0.0029	0.003544	0.425157	0.971215
LuSu.Stim-Un	LuSu.Stim-Un	VCAM1	-0.0212	0.1246	-0.0442	1.82796e-07	0.301509	0.718571
LuSu.Stim-Un	LuSu.Stim-Un	VEGF	-0.0126	-0.0165	0.0726	0.000567097	0.881983	0.520033
LuSu.Unstim	LuSu.Unstim	CD40L	0.0008	-0.0505	0.0089	0.803084	0.588957	0.925532
LuSu.Unstim	LuSu.Unstim	ENA78	0.0094	0.0195	-0.0037	0.00129301	0.826698	0.967089
LuSu.Unstim	LuSu.Unstim	EOTAXIN	0.0047	0.0863	-0.0072	0.0438546	0.22555	0.92077
LuSu.Unstim	LuSu.Unstim	FASL	0.0078	-0.0985	-0.0296	0.0355665	0.381979	0.795888
LuSu.Unstim	LuSu.Unstim	FGFB	0.0036	0.0614	0.0033	0.0745833	0.31402	0.957785
LuSu.Unstim	LuSu.Unstim	GCSF	0.0056	0.1007	0.0792	0.0433369	0.232706	0.356192
LuSu.Unstim	LuSu.Unstim	GMCSF	0.005	0.0783	-0.0301	0.0223503	0.237315	0.654657
LuSu.Unstim	LuSu.Unstim	GROA	0.0076	-0.0192	0.0763	0.160765	0.907594	0.650376
LuSu.Unstim	LuSu.Unstim	HGF	0.0062	0.078	-0.014	0.0144408	0.312668	0.858684
LuSu.Unstim	LuSu.Unstim	ICAM1	0.0045	0.1007	-0.0099	0.0364932	0.128566	0.883014
LuSu.Unstim	LuSu.Unstim	IFNA	0.002	0.0445	0.0032	0.203465	0.3628	0.948259
LuSu.Unstim	LuSu.Unstim	IFNB	0.0025	0.0554	-0.0032	0.221826	0.384737	0.961027
LuSu.Unstim	LuSu.Unstim	IFNG	0.0015	-0.0006	0.0009	0.0463658	0.980888	0.969002
LuSu.Unstim	LuSu.Unstim	IL10	0.0037	0.0774	0.0013	0.0479441	0.180482	0.982375
LuSu.Unstim	LuSu.Unstim	IL12P40	0.004	0.1735	0.0151	0.108222	0.0239961	0.846147
LuSu.Unstim	LuSu.Unstim	IL12P70	0.0049	0.0656	-0.0197	0.0223779	0.315132	0.766822
LuSu.Unstim	LuSu.Unstim	IL13	0.0019	0.0363	-0.0084	0.230511	0.465669	0.868115
LuSu.Unstim	LuSu.Unstim	IL15	0.0072	0.0872	-0.0113	0.00799208	0.29112	0.892589
LuSu.Unstim	LuSu.Unstim	IL17	0.0046	0.0687	0.0008	0.100749	0.424303	0.992436
LuSu.Unstim	LuSu.Unstim	IL17F	0.0036	0.0512	-0.0162	0.127385	0.474527	0.823578
LuSu.Unstim	LuSu.Unstim	IL1A	0.0038	0.0498	0.0411	0.0613305	0.41731	0.510909
LuSu.Unstim	LuSu.Unstim	IL1B	0.0029	0.0481	0.0352	0.218856	0.504908	0.631791
LuSu.Unstim	LuSu.Unstim	IL1RA	0.0097	0.0584	0.0696	0.0481266	0.698062	0.649451
LuSu.Unstim	LuSu.Unstim	IL2	0.0011	0.0028	0.0038	0.121829	0.894219	0.863062
LuSu.Unstim	LuSu.Unstim	IL4	0.0025	0.0151	-0.0111	0.105178	0.74964	0.816983
LuSu.Unstim	LuSu.Unstim	IL5	0.0039	0.0509	-0.0169	0.0650472	0.425029	0.794318
LuSu.Unstim	LuSu.Unstim	IL6	0.0034	0.0512	0.0215	0.188237	0.520062	0.790073
LuSu.Unstim	LuSu.Unstim	IL7	0.0045	0.0518	0.024	0.018748	0.37288	0.684606
LuSu.Unstim	LuSu.Unstim	IL8	0.0031	0.1176	0.0234	0.511377	0.411138	0.872403
LuSu.Unstim	LuSu.Unstim	IP10	0.0033	0.0247	0.022	0.0214517	0.566504	0.615343
LuSu.Unstim	LuSu.Unstim	LEPTIN	0.0043	0.071	-0.0158	0.0408746	0.273546	0.810377
LuSu.Unstim	LuSu.Unstim	LIF	0.0034	0.0533	-0.0137	0.102152	0.40068	0.831488
LuSu.Unstim	LuSu.Unstim	MCP1	0.0055	0.291	0.0522	0.280659	0.0627675	0.741921
LuSu.Unstim	LuSu.Unstim	MCP3	0.0151	0.3084	0.1104	6.00985e-05	0.00683498	0.338083
LuSu.Unstim	LuSu.Unstim	MCSF	0.0047	0.0644	-0.0134	0.0181228	0.290124	0.828946
LuSu.Unstim	LuSu.Unstim	MIG	0.0028	0.0162	-0.0243	0.0816328	0.739665	0.624554
LuSu.Unstim	LuSu.Unstim	MIP1A	0.0008	0.1253	0.0334	0.827048	0.252341	0.763781
LuSu.Unstim	LuSu.Unstim	MIP1B	0.0011	0.1011	0.0285	0.746484	0.341685	0.792357
LuSu.Unstim	LuSu.Unstim	NGF	0.0031	0.0922	-0.0003	0.105211	0.112726	0.99591
LuSu.Unstim	LuSu.Unstim	PAI1	0.0119	-0.1129	-0.0417	0.0161473	0.455034	0.786406
LuSu.Unstim	LuSu.Unstim	PDGFBB	0.0083	-0.1108	-0.0663	0.0274012	0.337215	0.57258
LuSu.Unstim	LuSu.Unstim	RANTES	0.0091	-0.3307	0.0181	0.0662742	0.0290854	0.906161
LuSu.Unstim	LuSu.Unstim	RESISTIN	0.0104	-0.1888	-0.2315	0.0154892	0.149799	0.0831506
LuSu.Unstim	LuSu.Unstim	SCF	0.0034	0.0772	-0.011	0.080897	0.19904	0.856536
LuSu.Unstim	LuSu.Unstim	TGFA	0.0046	0.0653	-0.0202	0.0616679	0.384306	0.791593
LuSu.Unstim	LuSu.Unstim	TGFB	0.0033	0.0416	0.0026	0.175615	0.578538	0.973201
LuSu.Unstim	LuSu.Unstim	TNFA	0.0025	0.0686	0.0205	0.331191	0.376256	0.794813
LuSu.Unstim	LuSu.Unstim	TNFB	0.0037	0.0341	-0.0064	0.0426514	0.541787	0.909739
LuSu.Unstim	LuSu.Unstim	TRAIL	0.0037	0.0358	-0.0175	0.0674926	0.558886	0.779143
LuSu.Unstim	LuSu.Unstim	VCAM1	0.0123	-0.0393	0.0747	0.000219217	0.695835	0.465266
LuSu.Unstim	LuSu.Unstim	VEGF	0.0062	0.0221	-0.1121	0.0484022	0.817988	0.251405
Pheno	Pheno	B cells	-0.3764	-7.1397	-1.1614	7.46848e-09	0.000198936	0.550373
Pheno	Pheno	CD16+ monocytes	-0.0407	-0.8667	-0.0483	0.00384954	0.0405384	0.911322
Pheno	Pheno	CD161-CD45RA- Tregs	0.0016	0.5607	2.6289	0.978474	0.761028	0.167128
Pheno	Pheno	CD161-CD45RA+ Tregs	-0.0146	-0.8012	-3.9098	0.810373	0.662354	0.0395174
Pheno	Pheno	CD161+ NK cells	0.2206	-7.4703	-5.456	0.0047793	0.00158879	0.0242907
Pheno	Pheno	CD161+CD4+ T cells	0.0593	-0.2268	2.5697	0.0235418	0.772869	0.00170451
Pheno	Pheno	CD161+CD45RA- Tregs	0.0083	0.1567	1.2713	0.579806	0.73015	0.00705917
Pheno	Pheno	CD161+CD45RA+ Tregs	0.0046	0.0804	0.0087	0.447084	0.661773	0.963406
Pheno	Pheno	CD161+CD8+ T cells	0.1625	-4.2562	-1.8079	0.000192494	0.0011631	0.175891
Pheno	Pheno	CD27+CD8+ T cells	-0.3288	-8.1471	-20.6371	3.25591e-06	0.00011716	1.78675e-18
Pheno	Pheno	CD28-CD8+ T cells	0.2797	5.7031	11.8162	0.000105162	0.00816061	2.06275e-07
Pheno	Pheno	CD4+ T cells	0.0852	-6.0461	-8.256	0.208982	0.00339335	0.000115932
Pheno	Pheno	CD4+CD27+ T cells	-0.0768	-1.6622	-7.655	0.0660682	0.1866	1.27474e-08
Pheno	Pheno	CD4+CD28- T cells	0.1487	5.8958	1.73	0.0205754	0.00246578	0.383611
Pheno	Pheno	CD8+ T cells	-0.115	2.7297	9.1306	0.0182866	0.0627517	5.75738e-09
Pheno	Pheno	CD85j+CD4+ T cells	0.1153	2.9548	1.5052	0.011864	0.0322312	0.287549
Pheno	Pheno	CD85j+CD8+ T cells	0.2137	9.1307	9.6023	0.00889018	0.000238734	0.000177732
Pheno	Pheno	CD94+ NK cells	0.0024	0.4483	5.3522	0.955084	0.726626	6.98946e-05
Pheno	Pheno	CD94+CD4+ T cells	0.0882	-2.9173	2.0006	0.0027333	0.00105734	0.0280987
Pheno	Pheno	CD94+CD8+ T cells	0.3455	4.0423	15.4194	1.76849e-05	0.0900071	1.65989e-09
Pheno	Pheno	central memory CD4+ T cells	0.2461	2.8073	0.5621	4.60744e-05	0.117244	0.760099
Pheno	Pheno	central memory CD8+ T cells	0.1258	-3.0131	-3.6949	0.00300632	0.0181469	0.00503128
Pheno	Pheno	effector CD4+ T cells	-0.0599	-0.2775	1.1962	0.0198569	0.719187	0.133429
Pheno	Pheno	effector CD8+ T cells	0.3377	10.4454	12.0914	3.79817e-05	2.469e-05	2.4237e-06
Pheno	Pheno	effector memory CD4+ T cells	0.0487	2.608	5.6127	0.253654	0.0437058	3.35754e-05
Pheno	Pheno	effector memory CD8+ T cells	0.1308	0.0315	-0.1989	0.0201031	0.985096	0.908912
Pheno	Pheno	gamma-delta T cells	-0.008	-0.1755	0.6245	0.487618	0.614076	0.0824519
Pheno	Pheno	HLADR-CD38+CD4+ T cells	-0.0173	-1.0034	-0.3189	0.300514	0.0471413	0.53843
Pheno	Pheno	HLADR-CD38+CD8+ T cells	0.0586	-1.6022	-3.6072	0.0738427	0.105174	0.000463804
Pheno	Pheno	HLADR+ NK cells	-0.0626	0.4605	2.5416	0.0477149	0.628066	0.0100032
Pheno	Pheno	HLADR+CD38+CD4+ T cells	-0.0076	-0.2775	0.0889	0.292782	0.203828	0.692248
Pheno	Pheno	HLADR+CD38+CD8+ T cells	0.0036	0.0051	-0.6841	0.779999	0.989368	0.0853348
Pheno	Pheno	IgD-CD27- B cells	0.108	2.568	-0.3254	0.00317409	0.0196254	0.772672
Pheno	Pheno	IgD-CD27+ B cells	0.0789	0.1826	1.4414	0.0710774	0.889432	0.287397
Pheno	Pheno	IgD+CD27- B cells	-0.293	-2.4326	-2.9822	0.00015255	0.28989	0.208041
Pheno	Pheno	IgD+CD27+ B cells	0.1061	-0.3181	1.8539	0.0555379	0.848515	0.280381
Pheno	Pheno	lymphocytes	-0.1758	-2.5813	1.3871	5.59764e-06	0.0243619	0.238103
Pheno	Pheno	monocytes	0.1922	2.5474	-1.5651	3.85574e-07	0.0223064	0.171139
Pheno	Pheno	naive B cells	-0.0913	-2.3417	0.1503	0.0497366	0.0948861	0.916814
Pheno	Pheno	naive CD4+ T cells	-0.2353	-5.1458	-7.3636	0.00165207	0.0218581	0.00153951
Pheno	Pheno	naive CD8+ T cells	-0.5944	-7.4704	-8.2038	1.4339e-14	0.0006814	0.000300255
Pheno	Pheno	NK cells	0.2045	3.2763	1.9502	0.000562502	0.0644145	0.283878
Pheno	Pheno	NKT cells	0.0708	0.351	3.7078	0.00646789	0.651747	6.26147e-06
Pheno	Pheno	plasmablasts	0.0323	-1.1842	-0.157	0.0570103	0.0209401	0.764921
Pheno	Pheno	T cells	-0.086	-4.0333	3.8632	0.132326	0.0198416	0.0301595
Pheno	Pheno	transitional B cells	0.001	-0.4378	0.1059	0.857016	0.0113608	0.549306
Pheno	Pheno	Tregs	0.0184	0.9901	0.8674	0.196758	0.0217244	0.0505293
Phospho	Phospho	B cell: pSTAT1.IFNa	0.0018	-0.0829	-0.0671	0.279239	0.098525	0.191295
Phospho	Phospho	B cell: pSTAT1.IL-10	0.0001	-0.0091	0.0204	0.906348	0.764743	0.511833
Phospho	Phospho	B cell: pSTAT1.IL-21	0.0006	0.006	0.0301	0.609164	0.864326	0.403226
Phospho	Phospho	B cell: pSTAT1.IL-6	-0.0011	0.011	0.0431	0.302995	0.720045	0.173436
Phospho	Phospho	B cell: pSTAT3.IFNa	0.0001	-0.0257	-0.1668	0.954708	0.743136	0.0388642
Phospho	Phospho	B cell: pSTAT3.IL-10	0.0039	0.0566	-0.2585	0.447294	0.711289	0.101105
Phospho	Phospho	B cell: pSTAT3.IL-21	0.005	0.1079	-0.1987	0.304281	0.458432	0.184969
Phospho	Phospho	B cell: pSTAT3.IL-6	0.0021	0.0617	0.0509	0.364981	0.370068	0.471059
Phospho	Phospho	B cell: pSTAT5.IFNa	-0.001	-0.0543	-0.0002	0.54632	0.258232	0.9972
Phospho	Phospho	B cell: pSTAT5.IL-10	-0.0001	-0.0022	0.0273	0.904601	0.942062	0.372275
Phospho	Phospho	B cell: pSTAT5.IL-21	0.0006	-0.0026	0.0513	0.617467	0.946233	0.194232
Phospho	Phospho	B cell: pSTAT5.IL-6	-0.0004	0.0246	0.0503	0.707899	0.463686	0.145223
Phospho	Phospho	CD4+: pSTAT1.IFNa	0.0028	-0.2587	-0.1202	0.412679	0.0123313	0.253172
Phospho	Phospho	CD4+: pSTAT1.IL-10	0.0004	-0.0116	0.0512	0.754823	0.755579	0.181595
Phospho	Phospho	CD4+: pSTAT1.IL-21	0.0018	0.037	0.0678	0.250969	0.417118	0.148823
Phospho	Phospho	CD4+: pSTAT1.IL-6	0.0011	-0.0708	0.0522	0.489832	0.152239	0.302285
Phospho	Phospho	CD4+: pSTAT3.IFNa	-0.0011	-0.0461	-0.288	0.729545	0.6386	0.00461773
Phospho	Phospho	CD4+: pSTAT3.IL-10	0.0026	0.086	-0.1602	0.660222	0.621031	0.369989
Phospho	Phospho	CD4+: pSTAT3.IL-21	0.0075	0.2436	-0.1747	0.143384	0.112892	0.267795
Phospho	Phospho	CD4+: pSTAT3.IL-6	0.0012	0.2072	-0.1856	0.840527	0.247833	0.312531
Phospho	Phospho	CD4+: pSTAT5.IFNa	-0.0017	-0.0284	-0.0647	0.575412	0.760363	0.497368
Phospho	Phospho	CD4+: pSTAT5.IL-10	0.0007	0.011	0.0453	0.493596	0.726144	0.160356
Phospho	Phospho	CD4+: pSTAT5.IL-21	0.0022	0.0392	0.0296	0.0812177	0.307682	0.453725
Phospho	Phospho	CD4+: pSTAT5.IL-6	0.0012	0.0163	0.0355	0.391823	0.69589	0.407409
Phospho	Phospho	CD8+: pSTAT1.IFNa	-0.0016	-0.1848	-0.2367	0.490646	0.0084898	0.00107246
Phospho	Phospho	CD8+: pSTAT1.IL-10	0.0009	0.0022	0.0345	0.378735	0.942284	0.277757
Phospho	Phospho	CD8+: pSTAT1.IL-21	0.0019	0.0171	0.0485	0.120855	0.633376	0.190363
Phospho	Phospho	CD8+: pSTAT1.IL-6	-0.0003	-0.0119	0.0164	0.812391	0.738613	0.653166
Phospho	Phospho	CD8+: pSTAT3.IFNa	-0.0015	-0.0441	-0.3306	0.606786	0.621047	0.000382749
Phospho	Phospho	CD8+: pSTAT3.IL-10	0.0075	0.0865	-0.2368	0.26308	0.665225	0.249286
Phospho	Phospho	CD8+: pSTAT3.IL-21	0.0102	0.2755	-0.1591	0.0563403	0.0841608	0.330688
Phospho	Phospho	CD8+: pSTAT3.IL-6	-0.004	-0.0415	-0.4443	0.356745	0.750218	0.00106205
Phospho	Phospho	CD8+: pSTAT5.IFNa	-0.0011	-0.0723	-0.1774	0.591368	0.24585	0.00589604
Phospho	Phospho	CD8+: pSTAT5.IL-10	0.0011	0.0053	0.0115	0.151114	0.810528	0.614258
Phospho	Phospho	CD8+: pSTAT5.IL-21	0.0019	0.0203	0.0079	0.0510577	0.475221	0.788066
Phospho	Phospho	CD8+: pSTAT5.IL-6	0.0006	0.0198	0.0137	0.568318	0.494814	0.643621
Phospho	Phospho	Granulo: pSTAT1.IFNa	0.0002	-0.039	-0.0147	0.791792	0.162048	0.606277
Phospho	Phospho	Granulo: pSTAT1.IL-10	0.0015	0.0075	0.0779	0.346216	0.872423	0.10482
Phospho	Phospho	Granulo: pSTAT1.IL-21	0.0024	0.0124	0.1025	0.161827	0.807243	0.0515214
Phospho	Phospho	Granulo: pSTAT1.IL-6	-0.0005	0.0096	0.0322	0.585881	0.732162	0.265293
Phospho	Phospho	Granulo: pSTAT3.IFNa	0.0001	-0.0233	-0.0653	0.963697	0.702963	0.297251
Phospho	Phospho	Granulo: pSTAT3.IL-10	0.0024	-0.0018	0.0179	0.103718	0.968147	0.693043
Phospho	Phospho	Granulo: pSTAT3.IL-21	0.003	0.0354	0.0452	0.0996906	0.507615	0.410657
Phospho	Phospho	Granulo: pSTAT3.IL-6	0.0015	0.0357	0.0876	0.313482	0.431189	0.0605357
Phospho	Phospho	Granulo: pSTAT5.IFNa	0.001	0.0199	0.0115	0.554343	0.708091	0.832334
Phospho	Phospho	Granulo: pSTAT5.IL-10	0.0001	-0.0025	0.0626	0.912561	0.940032	0.0654265
Phospho	Phospho	Granulo: pSTAT5.IL-21	0.0022	0.0332	0.0874	0.0818461	0.372419	0.0231818
Phospho	Phospho	Granulo: pSTAT5.IL-6	0.0012	0.0423	0.0546	0.360629	0.272933	0.167607
Phospho	Phospho	Mono: pSTAT1.IFNa	0.0051	-0.1482	-0.0817	0.131915	0.140343	0.426286
Phospho	Phospho	Mono: pSTAT1.IL-10	0.0011	0.0015	0.0192	0.311283	0.963223	0.575863
Phospho	Phospho	Mono: pSTAT1.IL-21	0.0022	0.0319	0.063	0.117896	0.444567	0.142388
Phospho	Phospho	Mono: pSTAT1.IL-6	0.0003	-0.0099	0.0507	0.842088	0.823195	0.266933
Phospho	Phospho	Mono: pSTAT3.IFNa	0.0001	-0.0171	-0.3289	0.988423	0.892245	0.011575
Phospho	Phospho	Mono: pSTAT3.IL-10	0.0067	0.1507	-0.2469	0.265314	0.39884	0.178715
Phospho	Phospho	Mono: pSTAT3.IL-21	0.0075	0.1767	0.1216	0.0686242	0.14905	0.333477
Phospho	Phospho	Mono: pSTAT3.IL-6	0.0011	0.1838	-0.241	0.865218	0.337434	0.22021
Phospho	Phospho	Mono: pSTAT5.IFNa	0.0019	0.0006	-0.0287	0.484634	0.993568	0.72801
Phospho	Phospho	Mono: pSTAT5.IL-10	0.0032	0.028	0.0679	0.116658	0.647185	0.279234
Phospho	Phospho	Mono: pSTAT5.IL-21	0.0054	0.0535	0.0992	0.0297498	0.467541	0.191122
Phospho	Phospho	Mono: pSTAT5.IL-6	0.0043	0.057	0.1318	0.0881665	0.452311	0.0909269
Phospho	Phospho	Non BT: pSTAT1.IFNa	0.0011	-0.0914	-0.1178	0.473853	0.0545874	0.0218202
Phospho	Phospho	Non BT: pSTAT1.IL-10	0.0003	0.0133	-0.022	0.7841	0.663721	0.506265
Phospho	Phospho	Non BT: pSTAT1.IL-21	0.0012	-0.0069	-0.0013	0.337709	0.854723	0.973574
Phospho	Phospho	Non BT: pSTAT1.IL-6	-0.0003	0.015	0.0177	0.773858	0.680608	0.651447
Phospho	Phospho	Non BT: pSTAT3.IFNa	0.0015	-0.0333	-0.1767	0.589879	0.679916	0.0441837
Phospho	Phospho	Non BT: pSTAT3.IL-10	0.0096	-0.1836	-0.388	0.199802	0.411794	0.108996
Phospho	Phospho	Non BT: pSTAT3.IL-21	0.0163	0.0868	-0.3847	0.0197895	0.675265	0.0888321
Phospho	Phospho	Non BT: pSTAT3.IL-6	0.0035	0.0792	0.0669	0.185998	0.321728	0.435027
Phospho	Phospho	Non BT: pSTAT5.IFNa	-0.0001	-0.0746	-0.0458	0.952188	0.0806996	0.315779
Phospho	Phospho	Non BT: pSTAT5.IL-10	0.0015	-0.0256	-0.0049	0.143657	0.395755	0.879456
Phospho	Phospho	Non BT: pSTAT5.IL-21	0.002	-0.0306	-0.0287	0.0932798	0.383725	0.449607
Phospho	Phospho	Non BT: pSTAT5.IL-6	0.0007	-0.0157	0.0313	0.594018	0.697488	0.469982
Notes:
1. For the clinical assay, subassay is either "Hematology and blood chemistry" or "Functional assessment" for the Clinical assay. There are no separate subassays for the other assays.
2. Values indicate the change for Sex=Female
3. Values indicate the change for CMV status = positive
