# Supplementary material for: Large-Scale and Comprehensive Immune Profiling and Functional Analysis of Normal Human Aging
Source: PLoS One. 2015 Jul 21;10(7):e0133627. doi: 10.1371/journal.pone.0133627 (PMC4509650; doi:10.1371/journal.pone.0133627)
Supplement: S2 Table — (XLSX) [file pone.0133627.s005.xlsx]

## Sheet: 2_to_1_v2_Final
Training
Genesym	P value	Q value	Adj. P value	Adj. Q value	Log2 fold ≥80yrs over mean(<60yrs)	Cytokines & Hemat. System (KEGG)
CCL20	0.000595142	0.0700257	0.002	0.067602	1.46763	1
AI423557	0.000900398	0.0787192	0.001	0.0463535	1.35771	0
IL6	0.00325447	0.105318	0.004	0.0894067	1.34113	1
CD274	0.000616771	0.0700257	0	0	1.33304	0
CD38	0.000297971	0.0550918	0	0	1.24165	1
IL1A	0.00236338	0.09487	0.005	0.0981061	1.22529	1
IL21	0.0139187	0.155418	0.011	0.132512	1.19471	1
CCL8	0.00424415	0.111676	0.005	0.0981061	1.19114	1
IL12B	0.00153238	0.0867023	0.001	0.0463535	1.17423	1
INDO	0.00321982	0.105087	0.007	0.109962	1.15078	0
AK001903	0.0200381	0.176694	0.014	0.146727	1.11462	0
BCL2L14	0.00592162	0.11874	0.009	0.123415	1.09525	0
FRMD4B	3.47777e-05	0.0329207	0	0	1.08497	0
IL1F9	0.0221685	0.183473	0.038	0.222042	1.07158	0
IFIT2	0.00734679	0.124877	0.006	0.105089	1.06966	0
BG547557	0.00391681	0.109349	0.005	0.0981061	1.05887	0
F3	0.00382296	0.108275	0.004	0.0894067	1.04644	0
IL2	0.0423444	0.234423	0.085	0.30355	1.04405	0
DEFB1	0.0124963	0.149934	0.012	0.136916	0.987549	0
CCL23	0.0182091	0.171201	0.028	0.196199	0.981422	1
TNIP3	0.00756717	0.125915	0.009	0.123415	0.979346	0
ETV7	0.00143467	0.0850589	0.003	0.0797946	0.972059	0
FLJ38359	0.00877083	0.132223	0.012	0.136916	0.960163	0
AA076992	0.0062325	0.119626	0.005	0.0981061	0.957925	0
TMEM107	0.00720923	0.123877	0.004	0.0894067	0.956977	0
NEXN	0.00458604	0.112025	0.012	0.136916	0.94585	0
LGALS9	0.00122761	0.0842072	0.003	0.0797946	0.936993	0
USP41	0.00231184	0.0946254	0.005	0.0981061	0.924052	0
DACT1	0.0366392	0.222302	0.037	0.219731	0.91415	0
BC063381	0.000497329	0.065768	0.002	0.067602	0.90598	0
THC2650074	0.0276536	0.198146	0.025	0.187139	0.904673	0
BQ213856	0.00371188	0.107435	0.006	0.105089	0.903317	0
CKB	0.00400866	0.110461	0.005	0.0981061	0.897516	0
CFB	0.029363	0.203861	0.032	0.207006	0.89598	0
PANX1	8.97816e-05	0.0428172	0.001	0.0463535	0.889788	0
ANKRD22	0.0228106	0.185133	0.027	0.192777	0.886013	0
SAMD9L	0.00456239	0.112025	0.007	0.109962	0.881307	0
CABP7	0.000536752	0.06685	0	0	0.880931	0
DNAPTP6	0.000397766	0.0615045	0	0	0.876993	0
IL4	0.0439428	0.237824	0.049	0.242948	0.87116	1
RSAD2	0.0327821	0.212497	0.043	0.232021	0.867255	0
AW511634	0.00275326	0.100318	0.003	0.0797946	0.864951	0
ARHGEF15	0.00339945	0.105318	0.003	0.0797946	0.86451	0
LY6E	0.00343499	0.105318	0.005	0.0981061	0.856046	0
AK091508	0.00251262	0.0970572	0	0	0.855784	0
CR613736	8.608e-05	0.042658	0	0	0.853595	0
ENST00000355748	0.0211608	0.18061	0.011	0.132512	0.853137	0
LINCR	0.00598553	0.118869	0.005	0.0981061	0.840621	0
PLAC8	0.000117916	0.0457203	0	0	0.836846	0
EDN1	0.0182589	0.171201	0.026	0.18949	0.835507	0
PSTPIP2	0.000246878	0.0502311	0.001	0.0463535	0.834804	0
WNT4	0.000155738	0.0480161	0	0	0.833284	0
USP18	0.00994562	0.137724	0.018	0.1643	0.833023	0
LCP2	0.0128777	0.151481	0.005	0.0981061	0.827843	0
EGFL7	0.00223771	0.0940082	0.002	0.067602	0.823856	0
CD743044	0.00373035	0.107818	0	0	0.823824	0
EPSTI1	0.00663697	0.122709	0.014	0.146727	0.818121	0
BU632168	7.73931e-05	0.0418534	0	0	0.817353	0
MLLT1	0.000187569	0.0494597	0	0	0.816993	0
IL1F5	0.00470448	0.11223	0.006	0.105089	0.807647	0
DUX2	0.0251586	0.191558	0.025	0.187139	0.807026	0
IFI6	0.025158	0.191558	0.025	0.187139	0.805866	0
CEACAM1	0.000386045	0.0615045	0.001	0.0463535	0.803578	0
BATF2	0.00445793	0.112025	0.002	0.067602	0.800654	0
APOBEC3A	0.0102262	0.139079	0.008	0.117394	0.800163	0
RP1-93H18.5	0.016633	0.165359	0.013	0.141843	0.791487	0
C1GALT1	3.75639e-05	0.0329207	0	0	0.789346	0
THC2522889	0.00103189	0.0800242	0.001	0.0463535	0.789101	0
HERC5	0.0132062	0.153192	0.019	0.167809	0.788954	0
THC2504037	0.00818695	0.130109	0.011	0.132512	0.788562	0
BC040051	2.51788e-05	0.0272329	0	0	0.78781	0
CXCL10	0.0359678	0.220585	0.023	0.180174	0.78634	1
ASCL2	0.0152331	0.160966	0.014	0.146727	0.786307	0
AF305819	0.000265604	0.0519393	0	0	0.786078	0
IL2RA	0.0382983	0.226032	0.04	0.225893	0.785948	1
THC2528011	0.0188423	0.173076	0.008	0.117394	0.782941	0
BC062473	0.000122661	0.0466792	0	0	0.781536	0
CLDN15	7.4927e-05	0.0418534	0	0	0.778987	0
GPR109A	0.00107325	0.0803976	0.001	0.0463535	0.775735	0
CD80	0.0211811	0.18061	0.011	0.132512	0.774918	0
FLJ31033	0.00117668	0.0833901	0.004	0.0894067	0.773922	0
LRP10	1.62743e-08	0.000334436	0	0	0.771601	0
C8G	0.00108101	0.0803976	0.002	0.067602	0.767614	0
Y11328	0.00100935	0.0800242	0	0	0.765801	0
OAS3	0.0222911	0.183895	0.03	0.201491	0.765033	0
PEX10	0.000690234	0.0731893	0	0	0.761275	0
BIC	0.0199371	0.176675	0.03	0.201491	0.758317	0
THC2567636	0.000856693	0.077407	0.001	0.0463535	0.756895	0
IFIT3	0.0445514	0.238982	0.047	0.240217	0.755359	0
CCR3	0.0214347	0.18102	0.02	0.17124	0.750343	1
USP12	6.03897e-05	0.0376063	0	0	0.749755	0
MMP14	0.00643186	0.121278	0.005	0.0981061	0.749461	0
SNX10	0.00313877	0.104765	0.002	0.067602	0.749216	0
LOC391020	0.00496915	0.114068	0.007	0.109962	0.748578	0
PARP10	0.00107834	0.0803976	0.004	0.0894067	0.746095	0
NPSA	0.00378428	0.108014	0.006	0.105089	0.743775	0
ITGA3	0.000346163	0.0587904	0.001	0.0463535	0.740572	1
ARL5B	0.00102101	0.0800242	0.002	0.067602	0.740229	0
PRRT2	0.00295164	0.102563	0.002	0.067602	0.738758	0
THC2656841	0.0015071	0.0867023	0	0	0.735212	0
P2RX7	0.0153458	0.161468	0.016	0.155424	0.73415	0
AK095260	0.00117942	0.0833901	0.001	0.0463535	0.730621	0
ITGA6	0.0117953	0.146823	0.011	0.132512	0.730065	1
MASTL	0.000661498	0.0720789	0.001	0.0463535	0.729722	0
PI4K2B	0.00316867	0.104913	0.011	0.132512	0.729314	0
IGHV1-69	0.0110595	0.144503	0.004	0.0894067	0.728529	0
SEMA7A	0.0026359	0.0986686	0.004	0.0894067	0.726699	0
TNFRSF4	0.00786341	0.128452	0.015	0.150947	0.725082	1
IFI44L	0.0467452	0.243259	0.045	0.235574	0.723905	0
SYT2	5.25449e-06	0.0178509	0	0	0.723693	0
CCDC88	8.67294e-05	0.042658	0	0	0.723611	0
AIM2	0.0021251	0.0935896	0.002	0.067602	0.723023	0
PDSS1	0.0138615	0.155266	0.022	0.17737	0.722124	0
TMPRSS9	0.00173942	0.0902652	0.006	0.105089	0.721095	0
AF116626	5.85948e-05	0.0376063	0	0	0.719641	0
THC2570021	0.0306019	0.206634	0.039	0.224218	0.718709	0
ENST00000379879	0.000148466	0.0480161	0	0	0.718105	0
CR609588	1.65877e-05	0.0213048	0.001	0.0463535	0.716487	0
AK096031	0.0189069	0.173253	0.013	0.141843	0.715801	0
IL15RA	0.00676305	0.123257	0.007	0.109962	0.713088	1
DKFZP434P211	0.0227082	0.184789	0.022	0.17737	0.712925	0
ZBED2	0.0443403	0.238609	0.043	0.232021	0.711095	0
ENST00000361266	0.000713853	0.0739293	0.002	0.067602	0.71085	0
PCDHB11	0.00196009	0.0923848	0.002	0.067602	0.708105	0
BF895757	0.000136955	0.0469798	0	0	0.705327	0
RTP4	0.0080549	0.129856	0.015	0.150947	0.705114	0
C6orf192	0.000429065	0.0616116	0	0	0.704036	0
LOC728411	0.000838076	0.077407	0	0	0.703889	0
AK123584	0.00126454	0.0849214	0.001	0.0463535	0.703644	0
BG216229	0.00138797	0.0850589	0.001	0.0463535	0.70268	0
GGTLA1	0.0034968	0.105987	0.003	0.0797946	0.702533	0
IRF8	0.0214269	0.18102	0.027	0.192777	0.701781	0
THC2521188	0.000239375	0.0496885	0	0	0.698203	0
LRRC2	0.00581096	0.117999	0.002	0.067602	0.695343	0
C4orf33	1.04709e-05	0.0178509	0.001	0.0463535	0.695294	0
JAG1	0.00439866	0.112025	0.004	0.0894067	0.695131	0
NLF1	0.000226803	0.0496885	0	0	0.694755	0
THAP8	0.00399644	0.110431	0.003	0.0797946	0.69415	0
CREB3L3	0.000137167	0.0469798	0	0	0.693954	0
APOBEC3B	0.0158929	0.162898	0.017	0.159746	0.693611	0
C15orf51	0.0121519	0.148379	0.017	0.159746	0.693578	0
CDCA3	0.000205869	0.0496885	0.001	0.0463535	0.691536	0
KCNH6	0.00511268	0.114068	0.006	0.105089	0.691454	0
PMAIP1	0.009694	0.136669	0.007	0.109962	0.691405	0
LOC339240	0.0092255	0.133889	0.011	0.132512	0.691095	0
PTGES2	0.000832416	0.077407	0	0	0.690915	0
THC2655810	0.00467649	0.11223	0.004	0.0894067	0.690523	0
BC002570	0.00142427	0.0850589	0.001	0.0463535	0.689886	0
RAPGEF2	0.00571803	0.117573	0.005	0.0981061	0.689853	0
LOC345430	0.000911821	0.0787192	0	0	0.689755	0
ENST00000305709	0.00113368	0.0823223	0.002	0.067602	0.689134	0
CISH	0.0243858	0.189849	0.022	0.17737	0.688562	0
TNFAIP6	0.0149371	0.15956	0.016	0.155424	0.688203	0
ITGA1	0.00436448	0.112025	0.004	0.0894067	0.687549	1
OAS1	0.00419716	0.111292	0.004	0.0894067	0.6875	0
SDK1	0.00236668	0.09487	0.001	0.0463535	0.68531	0
SOD2	0.0125251	0.149934	0.011	0.132512	0.683676	0
AF086044	0.00536458	0.115801	0.004	0.0894067	0.683644	0
SBNO2	0.00123856	0.0842797	0.001	0.0463535	0.683529	0
LOC645955	0.000190883	0.0494597	0	0	0.683235	0
XCL1	0.0193104	0.17526	0.014	0.146727	0.68268	1
LOC390427	0.0119068	0.147208	0.01	0.128297	0.682565	0
ENST00000367003	0.00025277	0.0504312	0	0	0.682418	0
PNMA6A	0.00238834	0.095253	0.004	0.0894067	0.68067	0
THC2534530	0.00526752	0.114791	0.006	0.105089	0.679722	0
THC2562557	0.00208477	0.0935896	0.001	0.0463535	0.679592	0
LOC391803	0.00545013	0.11606	0.006	0.105089	0.677941	0
SHD	0.000390951	0.0615045	0	0	0.677859	0
BX375060	0.000223438	0.0496885	0	0	0.677157	0
GDPD5	0.000191143	0.0494597	0	0	0.677108	0
GALR2	0.000584109	0.0700257	0.005	0.0981061	0.67585	0
OBFC2A	4.14603e-05	0.0329207	0	0	0.675458	0
GH2	0.00753336	0.125894	0.009	0.123415	0.674951	1
AK096134	0.0172078	0.167864	0.021	0.174397	0.674461	0
OR7E91P	0.00198368	0.092647	0.001	0.0463535	0.674412	0
BEST2	0.000114036	0.0454581	0	0	0.674199	0
EHD1	0.00519215	0.114068	0.008	0.117394	0.673873	0
ADAR	0.00819909	0.130109	0.007	0.109962	0.672435	0
BC033528	0.00158095	0.0881465	0.001	0.0463535	0.671258	0
C10orf110	0.00303727	0.104027	0.003	0.0797946	0.671144	0
Z18824	0.0001252	0.0467793	0	0	0.670703	0
AI457687	0.00166209	0.0894133	0.002	0.067602	0.668905	0
FFAR1	0.0120822	0.148234	0.007	0.109962	0.665915	0
HIST1H4K	0.00225528	0.0940082	0	0	0.665866	0
ENST00000332844	0.00383613	0.108278	0.004	0.0894067	0.665147	0
GPAA1	0.000135187	0.0469798	0	0	0.664837	0
ENST00000166133	0.00801008	0.129816	0.005	0.0981061	0.664363	0
FABP6	0.0145664	0.15837	0.016	0.155424	0.664314	0
CASZ1	0.001421	0.0850589	0.002	0.067602	0.663824	0
CAPN5	0.000306858	0.0550918	0	0	0.66366	0
ARVCF	0.00121255	0.0838989	0.002	0.067602	0.662892	0
ABTB2	0.0445283	0.238981	0.047	0.240217	0.662271	0
OAS2	0.0236933	0.187895	0.034	0.211619	0.661993	0
SUCNR1	0.0441185	0.2384	0.049	0.242948	0.66152	0
KIAA0408	0.0102998	0.139687	0.013	0.141843	0.661487	0
CDKN1A	0.00135105	0.0850589	0.004	0.0894067	0.660948	0
IL12RB2	0.00396206	0.109879	0.004	0.0894067	0.660703	1
RNF167	0.000846893	0.077407	0.001	0.0463535	0.660212	0
C20orf144	0.000393571	0.0615045	0	0	0.659281	0
GNB4	0.0025347	0.0977264	0.002	0.067602	0.659036	0
TRIB2	0.00249233	0.0968192	0.002	0.067602	0.658905	0
PRR5	0.00355458	0.106637	0.003	0.0797946	0.658693	0
MAMDC4	6.50231e-06	0.0178509	0	0	0.658644	0
CSF2	0.0209333	0.179906	0.027	0.192777	0.657141	1
CLPTM1	0.00147019	0.0863214	0	0	0.655931	0
SERPINB8	8.36002e-06	0.0178509	0	0	0.655294	0
SOCS2	0.00987161	0.137161	0.011	0.132512	0.654216	0
AK129982	0.0319918	0.210732	0.024	0.183634	0.654199	0
KRTAP6-3	0.0174977	0.169372	0.021	0.174397	0.653954	0
RFPL3S	0.00111943	0.0815752	0	0	0.653807	0
ZNF588	0.00632489	0.120349	0.011	0.132512	0.653627	0
LOC388152	0.000249494	0.0502657	0	0	0.653595	0
TLR7	0.00233289	0.0947446	0.004	0.0894067	0.652925	0
FLJ31568	0.0266466	0.195357	0.027	0.192777	0.652402	0
FOXD3	0.00589625	0.11874	0.002	0.067602	0.65219	0
F5	0.00488017	0.113576	0.008	0.117394	0.652173	0
GPR77	0.000882417	0.0787192	0.001	0.0463535	0.651373	0
BC055421	0.0180946	0.171126	0.02	0.17124	0.650049	0
ENST00000360514	0.00190612	0.0920698	0.003	0.0797946	0.649739	0
ENST00000316429	0.0036473	0.106922	0.006	0.105089	0.64951	0
TIFA	0.00609465	0.118869	0.009	0.123415	0.649493	0
LPHN2	0.00228837	0.0944576	0.004	0.0894067	0.649395	0
AF086214	0.0148259	0.159264	0.009	0.123415	0.64866	0
HSPA6	0.0409779	0.231477	0.04	0.225893	0.648268	0
PNPT1	0.00528673	0.11499	0.007	0.109962	0.647042	0
MGC46336	0.00601588	0.118869	0.004	0.0894067	0.646275	0
KNTC2	0.000234868	0.0496885	0	0	0.646013	0
PLCB2	5.85537e-05	0.0376063	0	0	0.645605	0
DTX3L	0.00676564	0.123257	0.006	0.105089	0.64518	0
THC2732966	0.00119847	0.0833901	0.003	0.0797946	0.645131	0
X58747	2.15531e-05	0.0246064	0	0	0.644853	0
IFNA4	0.00881362	0.132487	0.012	0.136916	0.643922	1
AK131287	0.00435102	0.112025	0.006	0.105089	0.641209	0
CMAH	0.0139641	0.155418	0.014	0.146727	0.640964	0
THC2722614	0.00079514	0.077407	0.001	0.0463535	0.640719	0
ADAMTS1	0.0054613	0.11606	0.01	0.128297	0.640261	0
SERPINB9	0.00660311	0.122578	0.006	0.105089	0.640245	0
FFAR2	0.000738217	0.0758518	0.001	0.0463535	0.638088	0
ZC3H3	0.00173414	0.0902652	0	0	0.635392	0
GRIN2C	0.000436771	0.0616116	0.002	0.067602	0.635016	0
UGCG	0.000662916	0.0720789	0.001	0.0463535	0.634428	0
ENST00000375606	0.00446231	0.112025	0.003	0.0797946	0.634183	0
EMR1	0.00194023	0.0920698	0.005	0.0981061	0.633922	0
ZNF446	0.00133545	0.0850589	0.001	0.0463535	0.633301	0
FOXJ1	0.00294383	0.102535	0.001	0.0463535	0.632843	0
FLJ10781	0.0145886	0.15837	0.014	0.146727	0.632631	0
LPIN3	0.00396101	0.109879	0.003	0.0797946	0.632369	0
IL17RC	0.00329743	0.105318	0.005	0.0981061	0.630458	0
ADA	0.00540105	0.115834	0.006	0.105089	0.630245	0
BF089603	0.00291196	0.102432	0.004	0.0894067	0.630229	0
C10orf130	0.00807417	0.129856	0.004	0.0894067	0.629788	0
ANGPTL6	0.0065204	0.121712	0.007	0.109962	0.629608	0
NTRK1	0.00258107	0.0982242	0.002	0.067602	0.629085	0
VAV2	0.00563986	0.117555	0.005	0.0981061	0.628513	0
TNFSF13B	0.00767028	0.127014	0.011	0.132512	0.628007	1
AF161342	0.0134953	0.153894	0.01	0.128297	0.627974	0
DB362335	0.0123145	0.149205	0.015	0.150947	0.627353	0
LGALS7	0.0452158	0.240466	0.045	0.235574	0.627353	0
TXK	0.00109841	0.0806155	0	0	0.626977	0
TBL3	0.00958381	0.136531	0.009	0.123415	0.626618	0
RIPK2	0.0127589	0.150825	0.016	0.155424	0.626095	0
C20orf96	0.00433864	0.112025	0.006	0.105089	0.62585	0
GPRIN2	0.0393608	0.228387	0.041	0.228366	0.625588	0
THC2778545	0.0067232	0.122776	0.009	0.123415	0.623824	0
ZNF506	0.00466645	0.11223	0.005	0.0981061	0.623807	0
TTC21A	0.00482639	0.113576	0.002	0.067602	0.623154	0
LOC730211	0.00753675	0.125894	0.008	0.117394	0.621552	0
LOC90113	0.0121165	0.148285	0.014	0.146727	0.62152	0
SH3RF1	0.00378967	0.108014	0.002	0.067602	0.621487	0
TNIP1	0.00132309	0.0850589	0.002	0.067602	0.620654	0
KCNJ2	0.0308404	0.207114	0.021	0.174397	0.620572	0
VPREB3	0.000774727	0.077407	0.001	0.0463535	0.620441	0
BC031876	0.0134833	0.153894	0.01	0.128297	0.620229	0
LOC392226	0.000305026	0.0550918	0	0	0.619771	0
MBNL1	0.000995421	0.0800242	0.001	0.0463535	0.619722	0
BM684461	0.00139771	0.0850589	0	0	0.619395	0
NYX	0.00288075	0.101717	0.003	0.0797946	0.618415	0
JSRP1	0.0357897	0.220467	0.042	0.230649	0.618007	0
STAT1	0.016344	0.164498	0.019	0.167809	0.617958	0
MLL	0.0118053	0.146823	0.011	0.132512	0.617598	0
BC036361	0.0128479	0.151448	0.018	0.1643	0.617484	0
BM667833	0.00242037	0.0954386	0.001	0.0463535	0.617108	0
SCRT2	0.00703829	0.123681	0.005	0.0981061	0.616176	0
ELA2A	0.000559313	0.0688257	0	0	0.616111	0
ENST00000380333	0.00143171	0.0850589	0	0	0.615654	0
BG194713	0.00131719	0.0850589	0	0	0.615539	0
PRM3	0.0050417	0.114068	0.003	0.0797946	0.615131	0
AA435826	4.16515e-05	0.0329207	0	0	0.614935	0
MTHFD2L	0.0195505	0.175616	0.012	0.136916	0.613709	0
IGF2BP3	0.00153501	0.0867023	0.005	0.0981061	0.613464	0
THC2586712	0.00511015	0.114068	0.007	0.109962	0.612892	0
SOX21	4.71078e-05	0.0345738	0	0	0.612827	0
CCR10	0.000370446	0.06107	0	0	0.6125	1
NP111770	0.0160342	0.163507	0.014	0.146727	0.612484	0
KRTAP5-9	0.00362958	0.106706	0.003	0.0797946	0.612271	0
CYB5R2	0.015614	0.162463	0.019	0.167809	0.611356	0
LMNB1	0.00681646	0.123675	0.005	0.0981061	0.611242	0
AW275876	0.0247599	0.190954	0.023	0.180174	0.611029	0
GAGE7	0.0276746	0.198159	0.024	0.183634	0.61098	0
ATP2B1	0.0200511	0.176694	0.009	0.123415	0.610833	0
LOC643447	0.00247719	0.0968192	0.004	0.0894067	0.610817	0
FASN	0.0154784	0.162116	0.018	0.1643	0.61031	0
THC2643327	0.00217991	0.0935896	0.002	0.067602	0.610065	0
SECTM1	0.0245466	0.190279	0.024	0.183634	0.60982	0
GPRC5C	0.00858014	0.132076	0.007	0.109962	0.609265	0
PLEKHN1	0.00922842	0.133889	0.01	0.128297	0.60902	0
THC2689950	0.0215807	0.181405	0.026	0.18949	0.608922	0
STAT2	0.0248767	0.191272	0.022	0.17737	0.608693	0
AF119908	0.0165344	0.165023	0.018	0.1643	0.60866	0
LOC442292	0.00579318	0.117999	0.006	0.105089	0.608595	0
CGI-38	0.0113063	0.145306	0.013	0.141843	0.60848	0
THC2662749	0.00314466	0.104765	0.001	0.0463535	0.608448	0
THC2730423	0.0304855	0.206634	0.013	0.141843	0.608121	0
LOC162427	0.000156486	0.0480161	0.001	0.0463535	0.607729	0
PPM1K	0.00263141	0.0986686	0.003	0.0797946	0.60768	0
AK3L2	0.00346476	0.105463	0.004	0.0894067	0.606618	0
LOC727768	0.00872782	0.132223	0.011	0.132512	0.605931	0
C17orf27	0.00891379	0.13259	0.01	0.128297	0.605703	0
HSD11B2	0.00306549	0.104259	0.004	0.0894067	0.605474	0
ENST00000333529	1.78162e-05	0.0215367	0	0	0.60402	0
LOC653319	0.0188519	0.173076	0.022	0.17737	0.603562	0
C14orf28	0.00234142	0.09487	0.002	0.067602	0.603513	0
CDC2L6	0.0010837	0.0803976	0.003	0.0797946	0.60335	0
CDKN2B	0.0032771	0.105318	0.007	0.109962	0.602712	0
THC2524582	0.00127404	0.0849214	0.001	0.0463535	0.602418	0
AA714537	0.00229383	0.0944653	0	0	0.602222	0
THC2648791	0.0101044	0.138431	0.006	0.105089	0.601961	0
SCNN1B	0.00486154	0.113576	0.008	0.117394	0.601569	0
LOC56964	0.000510934	0.06685	0	0	0.601552	0
THC2614421	0.000415019	0.0615045	0	0	0.601209	0
BF510844	0.0295339	0.204352	0.036	0.21766	0.601193	0
RUSC1	0.000227323	0.0496885	0	0	0.60085	0
THC2724451	0.000459152	0.0637539	0.001	0.0463535	0.60031	0
DQ926472	0.00309435	0.104625	0.004	0.0894067	0.599967	0
ELOVL7	0.0142522	0.156706	0.015	0.150947	0.599853	0
CD33L3	0.0003083	0.0550918	0	0	0.599739	0
EIF4E3	0.00197197	0.092647	0.002	0.067602	0.599706	0
AA311568	0.00337355	0.105318	0.002	0.067602	0.599216	0
HUWE1	0.0138031	0.155242	0.011	0.132512	0.598693	0
ABCA2	0.0182302	0.171201	0.02	0.17124	0.598105	0
CF139200	0.00892319	0.13259	0.011	0.132512	0.597663	0
DYNLT1	0.00220522	0.0936308	0.003	0.0797946	0.597631	0
MGC39372	0.000675092	0.0725838	0	0	0.597533	0
THC2697511	0.003418	0.105318	0.004	0.0894067	0.597108	0
GPR171	0.0319514	0.210652	0.021	0.174397	0.597026	0
BC042649	0.000612523	0.0700257	0	0	0.596373	0
TRIP10	0.00433976	0.112025	0.003	0.0797946	0.595588	0
ARHGDIA	0.000374444	0.06107	0	0	0.595229	0
LOC649344	0.00335751	0.105318	0.001	0.0463535	0.594951	0
CR992331	0.00538222	0.115834	0.004	0.0894067	0.594526	0
LYZL2	0.0299242	0.205153	0.025	0.187139	0.593791	0
NT5C3	0.0248886	0.191272	0.038	0.222042	0.593693	0
ZNF618	0.001889	0.0920698	0.003	0.0797946	0.59335	0
PRB3	0.00466107	0.11223	0.008	0.117394	0.593056	0
ENST00000343959	0.00303064	0.104027	0.003	0.0797946	0.592729	0
ENST00000360151	0.00429856	0.112025	0.004	0.0894067	0.592206	0
CSRP2	0.046332	0.242716	0.033	0.209165	0.591601	0
NP106190	0.00457431	0.112025	0.003	0.0797946	0.591291	0
TLX2	0.00828963	0.130377	0.005	0.0981061	0.591046	0
ITGB8	0.0263692	0.194316	0.017	0.159746	0.590817	0
ADORA2A	0.0457645	0.241515	0.058	0.260516	0.590719	0
CLEC4D	0.0201591	0.177114	0.022	0.17737	0.590703	0
TBX3	0.0488582	0.246996	0.051	0.247707	0.590261	0
ENST00000335459	0.00984461	0.137064	0.007	0.109962	0.589673	0
EPHB3	0.00173822	0.0902652	0.003	0.0797946	0.589461	0
ZBP1	0.00367341	0.107041	0.005	0.0981061	0.589412	0
BC033983	0.00316484	0.104913	0.004	0.0894067	0.58915	0
CPA5	0.0031455	0.104765	0.002	0.067602	0.588513	0
C17orf74	0.0115146	0.146113	0.005	0.0981061	0.588366	0
THC2667666	0.00514567	0.114068	0.001	0.0463535	0.588186	0
LIN9	0.0012519	0.0849059	0	0	0.588105	0
ASB16	0.0104504	0.140767	0.003	0.0797946	0.587974	0
PLD4	0.00291594	0.102432	0	0	0.587435	0
PAK4	0.00060556	0.0700257	0	0	0.587402	0
FAM124A	0.00178834	0.091117	0.002	0.067602	0.587222	0
GNRH2	0.00280538	0.100612	0.002	0.067602	0.586667	0
LY6G5C	0.00107358	0.0803976	0.002	0.067602	0.586422	0
TMEM49	0.0133226	0.153192	0.011	0.132512	0.585915	0
CXCL13	0.0100446	0.138145	0.01	0.128297	0.585686	1
FAM83F	0.00170898	0.0902652	0	0	0.584804	0
IMPA1	0.00178963	0.091117	0.001	0.0463535	0.58433	0
MEGF8	0.00329458	0.105318	0.003	0.0797946	0.584134	0
AK055838	0.0100634	0.138145	0.011	0.132512	0.584134	0
FOXF1	0.0125133	0.149934	0.016	0.155424	0.584134	0
LOC645277	0.0267271	0.195738	0.023	0.180174	0.583824	0
MUSTN1	0.00448553	0.112025	0.003	0.0797946	0.583791	0
THC2515611	0.00646956	0.121309	0.009	0.123415	0.58348	0
C17orf65	0.000136595	0.0469798	0	0	0.583448	0
TBC1D9	0.0207671	0.179463	0.017	0.159746	0.583186	0
TRIM38	0.0138517	0.155266	0.009	0.123415	0.582451	0
ITIH4	0.0132619	0.153192	0.011	0.132512	0.582124	0
FLJ32679	0.00224143	0.0940082	0.005	0.0981061	0.581928	0
ZFAND2A	0.00470438	0.11223	0.004	0.0894067	0.581209	0
C1QB	0.00728751	0.12421	0.01	0.128297	0.581144	0
THC2534507	0.00443038	0.112025	0.004	0.0894067	0.581046	0
DNASE1	0.00132557	0.0850589	0	0	0.580376	0
BQ632351	0.000156932	0.0480161	0	0	0.580376	0
AK023045	0.00144528	0.0853462	0.001	0.0463535	0.580343	0
ERN1	0.00378157	0.108014	0.006	0.105089	0.580278	0
NUMBL	0.00187056	0.0920698	0.001	0.0463535	0.579918	0
YAP1	0.0281721	0.199806	0.022	0.17737	0.579722	0
LOC283588	0.00490189	0.113762	0.006	0.105089	0.578971	0
AF086442	0.00693367	0.123681	0.008	0.117394	0.578758	0
ENST00000378770	0.00232181	0.0946254	0.002	0.067602	0.578725	0
UPP1	0.0021929	0.0935896	0.002	0.067602	0.578513	0
VPS26B	0.000204787	0.0496885	0	0	0.578252	0
THC2650916	0.0464378	0.242824	0.044	0.234184	0.578072	0
C1orf74	0.000329228	0.0568542	0.001	0.0463535	0.578023	0
ENST00000359488	0.00897935	0.132899	0.009	0.123415	0.577075	0
GEMIN5	0.0124963	0.149934	0.013	0.141843	0.576912	0
IPO13	0.0147817	0.158955	0.005	0.0981061	0.576879	0
SLC12A9	0.00624316	0.11968	0.007	0.109962	0.576405	0
ENST00000357301	0.00505663	0.114068	0.005	0.0981061	0.575866	0
ARPC1B	0.00337059	0.105318	0.002	0.067602	0.575833	0
TUT1	0.00081452	0.077407	0.004	0.0894067	0.575784	0
GEM	0.0275661	0.197739	0.035	0.214874	0.575376	0
THC2691276	0.00193389	0.0920698	0.001	0.0463535	0.574379	0
ENST00000331736	0.0199589	0.176694	0.014	0.146727	0.574281	0
MUCDHL	0.0101179	0.138499	0.006	0.105089	0.573905	0
LOC389517	0.00202922	0.0935896	0	0	0.573856	0
GNRHR2	0.0112998	0.145306	0.015	0.150947	0.573644	0
TNFAIP8	0.00819677	0.130109	0.006	0.105089	0.573448	0
CYP2J2	0.0472461	0.24403	0.054	0.254407	0.573219	0
SLC8A3	0.000307787	0.0550918	0.001	0.0463535	0.57299	0
MSTO1	0.00923051	0.133889	0.008	0.117394	0.57299	0
SDHAP3	0.0115073	0.146113	0.008	0.117394	0.5725	0
TRIM36	0.00010666	0.0447319	0	0	0.571373	0
BU624603	0.00267746	0.0991385	0.002	0.067602	0.571324	0
RNASET2	0.0114961	0.146113	0.006	0.105089	0.571291	0
THC2644875	0.00430424	0.112025	0.001	0.0463535	0.571144	0
MRPL3	0.00471327	0.11223	0.006	0.105089	0.570866	0
FAM109B	0.00376487	0.108014	0	0	0.570376	0
WWOX	0.00234601	0.09487	0.002	0.067602	0.569526	0
THC2575761	0.00652684	0.121712	0.004	0.0894067	0.569493	0
MYD88	0.00231193	0.0946254	0.001	0.0463535	0.569395	0
BC018589	0.0240699	0.188705	0.023	0.180174	0.568824	0
ANKRD9	0.00218893	0.0935896	0.003	0.0797946	0.568497	0
BCAR1	0.00605753	0.118869	0.006	0.105089	0.567582	0
SELL	0.0233723	0.186888	0.015	0.150947	0.567402	0
KIAA1189	0.00968797	0.136669	0.002	0.067602	0.566765	0
AF212044	0.000208914	0.0496885	0	0	0.56634	0
PGM5	0.0298298	0.20488	0.031	0.204365	0.566111	0
PRDM1	0.00847803	0.131096	0.008	0.117394	0.565784	0
AF293339	0.00872414	0.132223	0.004	0.0894067	0.565605	0
BE825944	0.0232255	0.186294	0.027	0.192777	0.565556	0
TFF1	0.000598833	0.0700257	0	0	0.565539	0
AK098372	0.003552	0.106637	0.004	0.0894067	0.565229	0
LOC286526	0.00708942	0.123877	0.003	0.0797946	0.565098	0
C1orf51	0.00866984	0.132223	0.009	0.123415	0.564935	0
TRIM7	0.00414213	0.111094	0.007	0.109962	0.564869	0
LOC441616	0.000168232	0.0480161	0	0	0.564755	0
LOC731262	0.0379926	0.225858	0.035	0.214874	0.564739	0
RPL22	0.0021679	0.0935896	0.001	0.0463535	0.564673	0
BC024649	0.00890101	0.13259	0.002	0.067602	0.564346	0
RP13-401N8.2	0.0470734	0.24403	0.043	0.232021	0.564232	0
HAPLN3	0.0250989	0.191527	0.022	0.17737	0.564101	0
FLJ20035	0.0282806	0.200239	0.03	0.201491	0.563693	0
BC014871	0.0204135	0.178109	0.019	0.167809	0.563268	0
NLRC5	0.00161779	0.0889605	0.001	0.0463535	0.56317	0
CETN3	0.00016534	0.0480161	0	0	0.562827	0
SYNGR4	0.00772102	0.127239	0.001	0.0463535	0.56281	0
CCDC103	0.0115491	0.146113	0.007	0.109962	0.562696	0
TFEC	0.00533342	0.115582	0.004	0.0894067	0.562418	0
THC2616195	0.00723369	0.123877	0.007	0.109962	0.562092	0
TBC1D7	0.02065	0.179006	0.016	0.155424	0.561225	0
FLJ20433	0.000238819	0.0496885	0	0	0.561144	0
PKD2	0.00917935	0.133696	0.008	0.117394	0.560964	0
BYSL	0.00539085	0.115834	0.005	0.0981061	0.56049	0
CDKN2C	0.00228201	0.0944576	0.001	0.0463535	0.560425	0
E2F7	0.00616582	0.119423	0.004	0.0894067	0.560392	0
LOC643905	0.000715909	0.0739293	0	0	0.560245	0
CMTM8	0.00839607	0.130869	0.009	0.123415	0.559804	0
FGD2	0.00491733	0.113925	0.005	0.0981061	0.559444	0
CCDC9	0.00940856	0.135207	0.011	0.132512	0.559232	0
TINAGL1	0.0110712	0.144503	0.011	0.132512	0.558824	0
THC2686110	0.0264274	0.194375	0.036	0.21766	0.558693	0
C1orf117	0.00313963	0.104765	0.003	0.0797946	0.558513	0
THC2590522	0.0064371	0.121278	0.006	0.105089	0.558317	0
HNRPCL1	0.000779386	0.077407	0	0	0.558284	0
GOLGA8A	0.00139745	0.0850589	0.001	0.0463535	0.558268	0
AF462446	0.00518122	0.114068	0.008	0.117394	0.558252	0
AI801539	0.00516019	0.114068	0.001	0.0463535	0.558186	0
AI278811	0.0432002	0.236105	0.041	0.228366	0.558137	0
AP3M2	0.00333681	0.105318	0.003	0.0797946	0.558105	0
EPDR1	0.00362002	0.106706	0.006	0.105089	0.557696	0
BC033990	0.00615585	0.119342	0.007	0.109962	0.557631	0
C14orf43	0.000840211	0.077407	0.001	0.0463535	0.556699	0
CCDC81	0.00357592	0.106655	0.004	0.0894067	0.556569	0
CXCL14	0.0108233	0.142484	0.006	0.105089	0.554771	1
OPRD1	0.013374	0.153368	0.012	0.136916	0.554657	0
TRIM21	0.00399808	0.110431	0.004	0.0894067	0.55433	0
THC2738359	0.0334508	0.214081	0.033	0.209165	0.553856	0
AK128048	0.00514846	0.114068	0.008	0.117394	0.553186	0
RASGEF1B	0.00164943	0.0891994	0.001	0.0463535	0.553137	0
MEF2B	0.00151128	0.0867023	0	0	0.553137	0
LOC442221	0.00106519	0.0803976	0.005	0.0981061	0.552925	0
ZNF135	0.00598269	0.118869	0.002	0.067602	0.552827	0
C1orf135	0.00306942	0.104259	0.009	0.123415	0.552549	0
SLC16A8	0.00422145	0.111648	0.001	0.0463535	0.552533	0
NKX2-5	0.00417272	0.111218	0.001	0.0463535	0.551993	0
POLR2J2	0.0167348	0.165784	0.011	0.132512	0.551781	0
CF527929	0.0231734	0.186265	0.018	0.1643	0.551601	0
GRM4	0.0363725	0.221534	0.038	0.222042	0.551127	0
AY358167	0.0189283	0.173253	0.006	0.105089	0.551046	0
FCGBP	0.0322434	0.210953	0.036	0.21766	0.551029	0
SLC6A12	0.00409066	0.110979	0.003	0.0797946	0.550964	0
ZNF687	0.0177315	0.170204	0.028	0.196199	0.550866	0
ZBTB32	0.04045	0.230181	0.04	0.225893	0.550539	0
THC2777514	0.00103934	0.0800242	0	0	0.550376	0
AK124344	0.00285161	0.101036	0	0	0.550359	0
MCOLN2	0.021268	0.180752	0.032	0.207006	0.550327	0
FSCN1	0.0123054	0.149205	0.012	0.136916	0.550098	0
ENST00000298189	0.0293037	0.203718	0.022	0.17737	0.549624	0
ENST00000382579	0.00152649	0.0867023	0	0	0.549379	0
AK124399	0.00549545	0.116237	0.006	0.105089	0.549232	0
H1FNT	0.000786378	0.077407	0	0	0.54835	0
SMPDL3B	0.0104794	0.140767	0.01	0.128297	0.547958	0
ENST00000377538	0.0185192	0.17206	0.019	0.167809	0.547026	0
RCBTB1	0.00832075	0.13048	0.013	0.141843	0.546895	0
SHANK1	0.0402597	0.229785	0.042	0.230649	0.546863	0
THC2653997	0.00116808	0.0833901	0	0	0.546846	0
HIST1H4I	0.00143627	0.0850589	0	0	0.546422	0
RUNDC2C	0.00190268	0.0920698	0	0	0.546356	0
LOC286467	0.0322206	0.21087	0.024	0.183634	0.546307	0
TLR3	0.00378655	0.108014	0.009	0.123415	0.54616	0
XRN1	0.0299456	0.205153	0.03	0.201491	0.546029	0
CRISPLD2	0.00195655	0.0923848	0.001	0.0463535	0.546013	0
LOC202181	0.0219661	0.18252	0.021	0.174397	0.545997	0
APOL6	0.0197394	0.176137	0.02	0.17124	0.545931	0
SLC37A1	0.00487671	0.113576	0.008	0.117394	0.545376	0
PCSK7	0.00468974	0.11223	0.005	0.0981061	0.54531	0
EDG3	0.00875431	0.132223	0.003	0.0797946	0.545016	0
BC013025	0.0215921	0.181405	0.016	0.155424	0.544641	0
FCGR1B	0.0245742	0.190279	0.023	0.180174	0.544592	0
THEM5	0.0026681	0.0991385	0.001	0.0463535	0.544363	0
THC2646885	0.00480005	0.113576	0.005	0.0981061	0.544085	0
C3orf21	0.0012334	0.0842072	0.002	0.067602	0.544036	0
U87972	0.0163877	0.164498	0.006	0.105089	0.543693	0
ICAM4	0.0245164	0.190261	0.025	0.187139	0.543562	0
THC2544236	0.0113455	0.145447	0.012	0.136916	0.543546	0
PYY	0.00455024	0.112025	0.004	0.0894067	0.543464	0
CTSC	0.0201429	0.177093	0.023	0.180174	0.543301	0
OSGIN2	0.00111925	0.0815752	0.002	0.067602	0.543203	0
tcag7.1017	0.00438576	0.112025	0.006	0.105089	0.542941	0
AK002187	0.00533589	0.115582	0.006	0.105089	0.542647	0
FOXC1	0.0100529	0.138145	0.015	0.150947	0.542614	0
LOC730275	0.00982857	0.137026	0.004	0.0894067	0.542255	0
MAB21L2	0.000496352	0.065768	0	0	0.542173	0
SLC22A12	0.00228434	0.0944576	0.005	0.0981061	0.541912	0
CBX8	0.0148516	0.159347	0.013	0.141843	0.541895	0
LOC153277	0.00840617	0.130869	0.005	0.0981061	0.541846	0
PLA2G6	0.00283808	0.10083	0.001	0.0463535	0.541781	0
FCRL4	0.0187154	0.172777	0.017	0.159746	0.541765	0
HS6ST1	0.00402309	0.110675	0.006	0.105089	0.541324	0
PRO1768	0.0016966	0.0902652	0.001	0.0463535	0.541193	0
MYADML	0.0178464	0.170537	0.015	0.150947	0.540458	0
CSAG1	0.0073186	0.124501	0.005	0.0981061	0.54031	0
VARS	0.00172345	0.0902652	0	0	0.539935	0
AA887631	0.00164461	0.0891733	0.003	0.0797946	0.53933	0
SNHG8	0.0166345	0.165359	0.024	0.183634	0.539281	0
METTL1	0.039179	0.227991	0.037	0.219731	0.539101	0
DAK	0.000749252	0.0766026	0.001	0.0463535	0.538676	0
AI281166	0.0241593	0.189111	0.013	0.141843	0.538137	0
AT_ssH_TR_5	0.00881956	0.132487	0.01	0.128297	0.537974	0
AK074346	0.0185441	0.172107	0.023	0.180174	0.537614	0
LHFPL5	0.0228692	0.185378	0.03	0.201491	0.537582	0
THC2683910	0.0416942	0.232831	0.048	0.241222	0.5375	0
AK123461	0.00256063	0.0979904	0.004	0.0894067	0.53701	0
AF289562	0.00794288	0.129135	0.008	0.117394	0.536961	0
MYO7B	0.019856	0.176391	0.013	0.141843	0.536961	0
SLC5A11	0.0146356	0.158462	0.019	0.167809	0.536912	0
C20orf43	0.00249814	0.096841	0.003	0.0797946	0.536683	0
SDPR	0.000913126	0.0787192	0.001	0.0463535	0.536536	0
FBXO34	0.0116939	0.14633	0.007	0.109962	0.536275	0
NPM2	0.00729414	0.12421	0.005	0.0981061	0.535931	0
GCH1	0.0171203	0.167481	0.02	0.17124	0.535833	0
ATP6V1C2	0.00106513	0.0803976	0	0	0.535572	0
THC2587750	0.00503377	0.114068	0.002	0.067602	0.535408	0
LOC652795	0.00206422	0.0935896	0.002	0.067602	0.535163	0
ENST00000338106	0.0339841	0.215215	0.032	0.207006	0.535131	0
UNC93B1	0.00449124	0.112025	0.007	0.109962	0.534967	0
IGHD	0.00383848	0.108278	0.004	0.0894067	0.534935	0
C19orf19	0.000654858	0.0720789	0	0	0.534739	0
LIMK2	0.0347256	0.21734	0.043	0.232021	0.53384	0
AK055583	9.95638e-05	0.0444791	0	0	0.53384	0
PARP11	0.0126845	0.150825	0.012	0.136916	0.533578	0
PLVAP	0.0116017	0.146178	0.01	0.128297	0.533546	0
THC2656968	0.00771959	0.127239	0.008	0.117394	0.533529	0
HSPB9	0.000796121	0.077407	0	0	0.533431	0
LOC388532	0.0407252	0.230743	0.041	0.228366	0.533203	0
LYPD2	0.0394921	0.228493	0.044	0.234184	0.533154	0
LOC644339	0.0200878	0.176941	0.025	0.187139	0.533023	0
SYNGAP1	0.0288681	0.202229	0.031	0.204365	0.532925	0
ENST00000369123	0.00115579	0.0833901	0.001	0.0463535	0.532435	0
AK096606	0.0209584	0.179906	0.016	0.155424	0.532402	0
ENST00000379986	0.00089927	0.0787192	0.004	0.0894067	0.532239	0
AA130949	0.0470826	0.24403	0.047	0.240217	0.532092	0
CIT	0.0289137	0.202229	0.03	0.201491	0.532042	0
TSHZ2	0.0410948	0.231644	0.042	0.230649	0.531634	0
BX411238	0.0283269	0.200239	0.027	0.192777	0.531078	0
EIF5A	0.00544536	0.11606	0.008	0.117394	0.53067	0
RAPGEF6	0.00192944	0.0920698	0.003	0.0797946	0.530359	0
ARID1B	0.00770928	0.127239	0.007	0.109962	0.530261	0
CLEC4F	0.0192236	0.17475	0.023	0.180174	0.530147	0
FLJ22659	0.0132228	0.153192	0.01	0.128297	0.529706	0
RDH5	0.0126692	0.150806	0.013	0.141843	0.52969	0
HIST1H4J	0.00499952	0.114068	0.003	0.0797946	0.52969	0
C1orf88	0.000910025	0.0787192	0.001	0.0463535	0.529641	0
AGPAT2	0.0172884	0.168059	0.013	0.141843	0.529477	0
KIAA0427	0.00458557	0.112025	0.003	0.0797946	0.529395	0
OSGIN1	0.0181378	0.171201	0.012	0.136916	0.528987	0
HOXB7	0.0153402	0.161468	0.012	0.136916	0.528758	0
AK125221	0.00519551	0.114068	0.004	0.0894067	0.52848	0
SAMD1	0.00400992	0.110461	0.003	0.0797946	0.527892	0
THC2752750	0.019883	0.176451	0.012	0.136916	0.527794	0
MGC9712	0.0482218	0.245591	0.047	0.240217	0.527418	0
SOX30	0.0306233	0.206634	0.03	0.201491	0.527255	0
PAQR4	0.00357069	0.106655	0	0	0.526454	0
RAB7L1	0.0077744	0.127662	0.002	0.067602	0.526373	0
MRGPRE	0.00199463	0.0927368	0	0	0.526095	0
EIF2AK2	0.0256587	0.192538	0.023	0.180174	0.52598	0
CABYR	0.00278702	0.100563	0.007	0.109962	0.525163	0
BE839843	0.00343745	0.105318	0.007	0.109962	0.525	0
AK092163	0.0277187	0.198323	0.022	0.17737	0.525	0
PPP1R16A	0.000996306	0.0800242	0.001	0.0463535	0.524918	0
RAB26	0.00867435	0.132223	0.002	0.067602	0.524706	0
RABL3	0.00513764	0.114068	0.002	0.067602	0.524085	0
TBC1D1	0.000693791	0.0731893	0	0	0.524003	0
EDA2R	0.0318943	0.210583	0.03	0.201491	0.523742	0
THC2519072	0.00560124	0.117472	0.004	0.0894067	0.52335	0
AK024456	0.000625001	0.0704628	0	0	0.523333	0
DPM3	0.00277861	0.100563	0.001	0.0463535	0.523235	0
Y15200	0.00260149	0.0984088	0.002	0.067602	0.523121	0
PPM1F	0.00962286	0.136531	0.011	0.132512	0.522712	0
CPNE5	0.00582273	0.118122	0.005	0.0981061	0.522533	0
AF086790	0.00353757	0.106594	0.005	0.0981061	0.521275	0
DBN1	0.00250231	0.096841	0.004	0.0894067	0.520833	0
REEP1	0.00872429	0.132223	0.005	0.0981061	0.520784	0
LOC441795	0.0219653	0.18252	0.023	0.180174	0.520408	0
LMO6	0.0311724	0.207648	0.037	0.219731	0.520196	0
MDK	0.00159985	0.0888563	0.003	0.0797946	0.519788	0
RASSF5	0.00567895	0.117555	0.003	0.0797946	0.519199	0
GRIN3B	0.0358855	0.220585	0.035	0.214874	0.519052	0
AF085913	0.0136171	0.154177	0.014	0.146727	0.518742	0
C22orf37	0.0035681	0.106655	0.003	0.0797946	0.518546	0
MXD3	0.00510203	0.114068	0.005	0.0981061	0.518513	0
TAC4	0.00107776	0.0803976	0.003	0.0797946	0.518448	0
TRAPPC1	0.00639228	0.120877	0.005	0.0981061	0.51817	0
ASCC3	0.00701013	0.123681	0.005	0.0981061	0.517663	0
IGKC	0.00161037	0.0889605	0.001	0.0463535	0.517565	0
CHD7	0.0157016	0.162639	0.019	0.167809	0.517533	0
AK093729	0.00550839	0.116237	0.004	0.0894067	0.517418	0
GPR84	0.0408661	0.231158	0.038	0.222042	0.51719	0
RIN2	0.00826352	0.130377	0.009	0.123415	0.517173	0
Z69892	0.0172869	0.168059	0.022	0.17737	0.516618	0
PLEC1	0.0263858	0.194316	0.022	0.17737	0.516536	0
LOC643974	0.00361079	0.106706	0.003	0.0797946	0.516471	0
BX538057	0.0326613	0.212306	0.034	0.211619	0.516471	0
YIPF2	0.0210041	0.180148	0.02	0.17124	0.516144	0
BC021073	0.00366277	0.107041	0.003	0.0797946	0.51598	0
CR594528	0.00267155	0.0991385	0.001	0.0463535	0.515801	0
ENST00000358916	0.00213027	0.0935896	0.004	0.0894067	0.515784	0
ACSS1	0.0147807	0.158955	0.019	0.167809	0.515768	0
BI333945	0.00704661	0.123681	0.005	0.0981061	0.515343	0
C13orf27	0.0147637	0.158955	0.014	0.146727	0.515229	0
THC2657597	0.016774	0.165812	0.013	0.141843	0.514984	0
FAAH2	0.00173468	0.0902652	0.002	0.067602	0.514248	0
THC2537928	0.0112085	0.145048	0.009	0.123415	0.513971	0
LOC151174	0.00466877	0.11223	0.003	0.0797946	0.51366	0
C19orf15	0.00611409	0.118869	0.005	0.0981061	0.513399	0
AI825645	0.0247812	0.191018	0.015	0.150947	0.513366	0
BC047032	0.00119515	0.0833901	0.002	0.067602	0.51317	0
M78233	0.0420093	0.233575	0.035	0.214874	0.51317	0
SAPS1	0.0356625	0.220145	0.041	0.228366	0.512974	0
BX449754	0.0110775	0.144503	0.013	0.141843	0.512647	0
TDRD7	0.00883849	0.132487	0.018	0.1643	0.512533	0
ALPP	0.0113052	0.145306	0.008	0.117394	0.5125	0
BC106900	0.00570657	0.117555	0.007	0.109962	0.512369	0
FLJ43692	0.000616424	0.0700257	0	0	0.512337	0
THC2486950	0.000805197	0.077407	0	0	0.512157	0
THC2745287	0.00668333	0.122776	0.003	0.0797946	0.512026	0
STAP2	0.0229044	0.185455	0.021	0.174397	0.511961	0
LOC642652	0.0071706	0.123877	0.004	0.0894067	0.511928	0
SMS	0.00740189	0.125295	0.005	0.0981061	0.511667	0
TMEM89	0.0157921	0.162818	0.019	0.167809	0.511601	0
PIGZ	0.00768615	0.127174	0.006	0.105089	0.511307	0
LOC649545	0.0345621	0.217179	0.035	0.214874	0.511258	0
SCRT1	0.00969226	0.136669	0.009	0.123415	0.511144	0
C4orf23	0.00671776	0.122776	0.003	0.0797946	0.510866	0
GNG13	0.0464273	0.242824	0.047	0.240217	0.510719	0
CUL7	0.00737159	0.125092	0.009	0.123415	0.510637	0
FNDC3B	0.00640298	0.120939	0.002	0.067602	0.510539	0
AK074097	0.0127596	0.150825	0.01	0.128297	0.510441	0
PNPLA7	0.00240789	0.095253	0.001	0.0463535	0.510245	0
PRKD2	0.00867018	0.132223	0.007	0.109962	0.510212	0
FLT1	0.0272955	0.19696	0.035	0.214874	0.510163	1
ATF7IP2	0.00855492	0.131886	0.004	0.0894067	0.510098	0
SEPN1	0.0100882	0.138393	0.012	0.136916	0.509771	0
AXIIR	0.0111521	0.144882	0.011	0.132512	0.509755	0
Z21831	0.0181535	0.171201	0.022	0.17737	0.509739	0
PARP9	0.0244065	0.189849	0.028	0.196199	0.509575	0
NUDCD1	0.0269314	0.196256	0.031	0.204365	0.509526	0
GIMAP5	0.00752907	0.125894	0.005	0.0981061	0.509526	0
C21orf71	0.0164151	0.164498	0.013	0.141843	0.509085	0
AK002210	0.0326383	0.212306	0.039	0.224218	0.508546	0
AF471454	0.00667241	0.122776	0.005	0.0981061	0.508284	0
RP11-262H14.4	0.00632158	0.120349	0.009	0.123415	0.508268	0
SLC34A3	0.00508092	0.114068	0.003	0.0797946	0.508186	0
IL32	0.00306058	0.104259	0.003	0.0797946	0.507565	0
YWHAE	0.00109279	0.0806155	0.002	0.067602	0.507484	0
RUNX1	0.0333253	0.213807	0.025	0.187139	0.507288	0
ENST00000259219	0.0118702	0.147044	0.007	0.109962	0.507124	0
AF187554	0.0056203	0.117555	0.005	0.0981061	0.506993	0
VCPIP1	0.00343372	0.105318	0.003	0.0797946	0.506503	0
TREML1	0.0107784	0.142167	0.013	0.141843	0.506438	0
THC2512180	0.0195698	0.175616	0.022	0.17737	0.506438	0
ENST00000355788	0.0333352	0.213807	0.037	0.219731	0.506193	0
HDGFRP3	0.00760792	0.126193	0.006	0.105089	0.506193	0
GNA12	0.0165298	0.165023	0.007	0.109962	0.50567	0
LOC389634	0.0262314	0.194316	0.023	0.180174	0.505082	0
AK027082	0.0186697	0.172572	0.021	0.174397	0.505065	0
ENST00000327299	0.0030447	0.104107	0.001	0.0463535	0.505016	0
VSIG2	0.00687961	0.123681	0.009	0.123415	0.504837	0
MRT4	0.00279422	0.100563	0.002	0.067602	0.504673	0
HRASLS5	0.0133645	0.153368	0.01	0.128297	0.504526	0
CACNB3	0.00376411	0.108014	0.004	0.0894067	0.50451	0
GPR52	0.0389154	0.226997	0.032	0.207006	0.504314	0
AVEN	0.0158695	0.162898	0.029	0.199033	0.504314	0
KLF14	0.017114	0.167481	0.019	0.167809	0.504281	0
TMEM145	0.0237857	0.188184	0.027	0.192777	0.504036	0
FLJ00049	0.0157004	0.162639	0.012	0.136916	0.503922	0
MAZ	0.00211254	0.0935896	0.001	0.0463535	0.503905	0
IFI35	0.00819716	0.130109	0.012	0.136916	0.503725	0
AK027225	0.0136001	0.154177	0.012	0.136916	0.503709	0
THC2785860	0.00389955	0.10903	0.004	0.0894067	0.503611	0
MGC42105	0.00959335	0.136531	0.008	0.117394	0.503121	0
CA421238	0.0207136	0.179152	0.023	0.180174	0.503088	0
ALDH1L1	0.0273157	0.19696	0.024	0.183634	0.50281	0
C20orf186	0.0490436	0.247446	0.046	0.237983	0.502696	0
TUBD1	0.00620779	0.119531	0.003	0.0797946	0.502647	0
FLJ30901	0.00415193	0.111094	0.001	0.0463535	0.502533	0
PBLD	0.00858791	0.132076	0.009	0.123415	0.502304	0
ELK3	0.00867879	0.132223	0.01	0.128297	0.502157	0
AW452819	0.0160484	0.163507	0.017	0.159746	0.502124	0
PITPNM1	0.00436228	0.112025	0.01	0.128297	0.502075	0
NKX2-8	0.0141657	0.156342	0.014	0.146727	0.501993	0
RNASEH1	0.00387278	0.108666	0.002	0.067602	0.501846	0
CBR3	0.00103726	0.0800242	0.001	0.0463535	0.501454	0
DNAJC5B	0.00864777	0.132223	0.01	0.128297	0.501209	0
SNCG	0.0121167	0.148285	0.017	0.159746	0.501013	0
BC031973	0.00849454	0.131152	0.007	0.109962	0.500833	0
THC2538882	0.0206272	0.178988	0.013	0.141843	0.500735	0
GPR146	0.0156848	0.162639	0.018	0.1643	0.500572	0
RHPN1	0.00747865	0.125894	0.002	0.067602	0.50018	0
ZNRF1	0.029481	0.20426	0.027	0.192777	0.500065	0
VCX3A	0.0388108	0.226838	0.038	0.222042	0.499984	0
OVOS2	0.0125346	0.149934	0.008	0.117394	0.499853	0
SCLT1	0.032195	0.21087	0.024	0.183634	0.499641	0
APR2	0.0256948	0.192711	0.018	0.1643	0.499477	0
AW150698	0.00403344	0.110729	0.003	0.0797946	0.499167	0
FBXO2	0.000219318	0.0496885	0	0	0.49915	0
ENST00000377361	0.0253806	0.191686	0.026	0.18949	0.49915	0
GSTM2	0.00901168	0.132899	0.004	0.0894067	0.498954	0
ENST00000314295	0.00672704	0.122776	0.015	0.150947	0.498905	0
ZDHHC8	0.00224302	0.0940082	0.002	0.067602	0.498807	0
LUZP1	0.00783214	0.128145	0.004	0.0894067	0.498693	0
WNT6	0.00320641	0.105087	0.005	0.0981061	0.49866	0
THC2683231	0.00808834	0.129856	0.01	0.128297	0.498611	0
TAS2R60	0.000936392	0.079115	0.001	0.0463535	0.498497	0
PTPRK	0.0102116	0.139079	0.009	0.123415	0.498284	0
LOC644449	0.0267935	0.195876	0.027	0.192777	0.498284	0
P2RY14	0.0252607	0.191639	0.032	0.207006	0.498072	0
OPN1MW	0.0452512	0.240496	0.053	0.251987	0.497843	0
HBD	0.0161874	0.16422	0.008	0.117394	0.497778	0
LOC648232	0.0145686	0.15837	0.018	0.1643	0.497647	0
SNORA70	0.0187614	0.172928	0.015	0.150947	0.497582	0
BG182941	0.00903551	0.132974	0.008	0.117394	0.497402	0
ENST00000319098	0.0466337	0.243106	0.057	0.25974	0.496863	0
CDC6	0.00205718	0.0935896	0.003	0.0797946	0.496716	0
BX413319	0.0169013	0.166511	0.016	0.155424	0.496552	0
PROKR1	0.019805	0.176322	0.023	0.180174	0.49652	0
KIAA0907	0.00947255	0.135652	0.012	0.136916	0.496471	0
BI262095	0.00189765	0.0920698	0.001	0.0463535	0.496438	0
BUB1	0.00680223	0.123675	0.004	0.0894067	0.496275	0
SLC38A5	0.0483452	0.24609	0.063	0.270822	0.496078	0
LOC643669	0.0363412	0.221497	0.026	0.18949	0.495964	0
THAP2	0.00167583	0.0899175	0.006	0.105089	0.495931	0
HAVCR2	0.00424858	0.111676	0.003	0.0797946	0.495899	0
BG181407	0.0157424	0.162648	0.012	0.136916	0.495801	0
ENST00000356572	0.00898856	0.132899	0.007	0.109962	0.495556	0
ZNF490	0.00492963	0.114068	0.003	0.0797946	0.495392	0
PDLIM1	0.0111534	0.144882	0.005	0.0981061	0.494346	0
GPR172B	0.0189287	0.173253	0.015	0.150947	0.49433	0
CREB3L1	0.00377217	0.108014	0.001	0.0463535	0.494265	0
AK127258	0.0208649	0.179512	0.028	0.196199	0.494183	0
SCGB3A1	0.0154564	0.162055	0.019	0.167809	0.493987	0
ROBO3	0.0322739	0.211081	0.037	0.219731	0.493954	0
THC2695418	0.014482	0.157965	0.02	0.17124	0.493725	0
MOV10	0.049517	0.248553	0.055	0.25563	0.493709	0
ENST00000331696	0.00829208	0.130377	0.009	0.123415	0.493676	0
MUC8	0.00701501	0.123681	0.006	0.105089	0.492908	0
ENST00000358431	0.0119104	0.147208	0.012	0.136916	0.492827	0
THC2623234	0.0126718	0.150806	0.012	0.136916	0.492745	0
ST6GAL1	0.0167732	0.165812	0.015	0.150947	0.492729	0
RIPK1	0.0365299	0.221947	0.034	0.211619	0.492712	0
THC2704973	0.000234889	0.0496885	0	0	0.492565	0
C6orf120	0.000322965	0.056726	0	0	0.492516	0
ENST00000381929	0.0207606	0.179463	0.014	0.146727	0.4925	0
GIMAP8	0.00490479	0.113762	0.006	0.105089	0.492141	0
AP3B2	0.0203214	0.17805	0.022	0.17737	0.491356	0
BTLA	0.0338029	0.214865	0.033	0.209165	0.491209	0
TMEM38A	0.0232518	0.186359	0.013	0.141843	0.491078	0
LOC731275	0.00722748	0.123877	0.004	0.0894067	0.490964	0
MAP1S	0.00834655	0.130576	0.016	0.155424	0.490801	0
ND6	0.00714591	0.123877	0.003	0.0797946	0.490425	0
RAB6IP1	0.00840537	0.130869	0.005	0.0981061	0.490359	0
WDFY1	0.0191247	0.174285	0.015	0.150947	0.490229	0
TEKT4	0.00943152	0.135253	0.002	0.067602	0.490098	0
AGRIN	0.00184241	0.0916742	0.003	0.0797946	0.490049	0
BC062482	0.00760247	0.126193	0.013	0.141843	0.48969	0
LENG10	0.025942	0.193488	0.026	0.18949	0.48969	0
BC016872	0.00803603	0.129856	0.004	0.0894067	0.489542	0
TLR5	0.00689855	0.123681	0.011	0.132512	0.488268	0
LRRC36	0.0134187	0.153476	0.014	0.146727	0.48817	0
THC2647658	0.0284387	0.200642	0.034	0.211619	0.488007	0
FKSG43	0.0137879	0.155242	0.012	0.136916	0.48781	0
C8B	0.0308679	0.207117	0.035	0.214874	0.487467	0
BC038747	0.0129286	0.151895	0.011	0.132512	0.487451	0
S66917	0.0157336	0.162639	0.014	0.146727	0.487418	0
TRIM16L	0.0138644	0.155266	0.007	0.109962	0.487386	0
AB263414	0.0105049	0.140767	0.006	0.105089	0.486928	0
TNIP2	0.000165854	0.0480161	0	0	0.486912	0
AQP2	0.0225012	0.184313	0.026	0.18949	0.486797	0
LOC729170	0.0218148	0.182159	0.029	0.199033	0.485768	0
CACNA1H	0.0101418	0.138607	0.011	0.132512	0.485441	0
CCDC27	0.0111407	0.144882	0.01	0.128297	0.485441	0
FLJ45055	0.00103593	0.0800242	0.001	0.0463535	0.485278	0
C3orf35	0.0298594	0.204896	0.031	0.204365	0.485261	0
LOC286161	0.00937338	0.13489	0.007	0.109962	0.485114	0
ACOT4	0.0104447	0.140767	0.013	0.141843	0.485082	0
CCDC7	0.0182313	0.171201	0.013	0.141843	0.484886	0
G30702	0.0115175	0.146113	0.009	0.123415	0.484837	0
LCE3B	0.0120586	0.148153	0.018	0.1643	0.484771	0
ASTL	0.00630679	0.120339	0.008	0.117394	0.484755	0
RABGAP1L	0.0176024	0.16975	0.018	0.1643	0.484673	0
PLEK	0.0337791	0.214865	0.026	0.18949	0.484592	0
HPGD	0.003747	0.107995	0.003	0.0797946	0.484379	0
KCTD2	0.022963	0.185637	0.025	0.187139	0.484346	0
TMEFF2	0.031261	0.207901	0.025	0.187139	0.484297	0
CYP2W1	0.0125063	0.149934	0.01	0.128297	0.484199	0
TRIM5	0.0121226	0.148285	0.01	0.128297	0.483938	0
KRTAP8-1	0.00509262	0.114068	0.002	0.067602	0.483905	0
LOC643641	0.0132647	0.153192	0.013	0.141843	0.483873	0
LOC390614	0.00799198	0.129625	0.011	0.132512	0.483627	0
NKX1-2	0.0100308	0.138145	0.011	0.132512	0.483595	0
OPA3	0.00443546	0.112025	0.004	0.0894067	0.483578	0
ZNF552	0.00442969	0.112025	0.003	0.0797946	0.48348	0
LOC442013	0.000575144	0.0700257	0	0	0.483448	0
BM054818	0.00575963	0.117889	0.002	0.067602	0.482663	0
BE165955	0.00735684	0.124945	0.009	0.123415	0.482386	0
BC003075	0.00171821	0.0902652	0	0	0.482255	0
CRY2	0.0379071	0.225615	0.026	0.18949	0.482222	0
ADH1C	0.0136826	0.154578	0.021	0.174397	0.482124	0
RBMY2EP	0.0274028	0.19723	0.041	0.228366	0.481879	0
C19orf46	0.0090733	0.133374	0.011	0.132512	0.481846	0
PYCR1	0.0430903	0.235946	0.059	0.262617	0.481748	0
NUDT9P1	0.0260198	0.193665	0.021	0.174397	0.481078	0
CR601496	0.025362	0.191686	0.032	0.207006	0.481062	0
IGHG1	0.00792613	0.128964	0.005	0.0981061	0.480637	0
PRKCDBP	0.00534321	0.115582	0.004	0.0894067	0.480637	0
TLR9	0.0189386	0.173253	0.017	0.159746	0.480474	0
AK128457	0.0101033	0.138431	0.006	0.105089	0.480458	0
EGFL8	0.00351974	0.106369	0.004	0.0894067	0.480408	0
AB019568	0.0141966	0.156346	0.007	0.109962	0.480229	0
VASH2	0.0133543	0.153368	0.015	0.150947	0.480131	0
SCARA3	0.00117207	0.0833901	0.002	0.067602	0.480082	0
THC2613407	0.0254621	0.191686	0.027	0.192777	0.479526	0
THC2598478	0.03353	0.214321	0.033	0.209165	0.479297	0
BC011998	0.00379823	0.108108	0.001	0.0463535	0.47915	0
IBRDC3	0.0259837	0.193488	0.02	0.17124	0.479085	0
LOC348021	0.00463225	0.11223	0.006	0.105089	0.479085	0
GSDMDC1	0.0072169	0.123877	0.007	0.109962	0.478824	0
PICALM	0.00270799	0.0996594	0.003	0.0797946	0.478513	0
MGC40574	0.0250205	0.191527	0.032	0.207006	0.478333	0
THC2676635	0.0159955	0.163374	0.017	0.159746	0.478301	0
AY358259	0.0451968	0.240466	0.046	0.237983	0.478105	0
UBE2H	0.00140727	0.0850589	0.001	0.0463535	0.478088	0
BX105952	0.00232534	0.0946254	0	0	0.478072	0
ZAN	0.0264036	0.194316	0.027	0.192777	0.477745	0
ATCAY	0.0357714	0.22042	0.039	0.224218	0.477663	0
HSP90AA1	0.0130406	0.152264	0.01	0.128297	0.477304	0
IL10RA	0.00509285	0.114068	0.006	0.105089	0.477059	1
SSX3	0.012399	0.149794	0.016	0.155424	0.477042	0
FLJ31818	0.00384785	0.10832	0.008	0.117394	0.476912	0
WFDC10B	0.00392167	0.109349	0.003	0.0797946	0.476879	0
FBXO17	0.0124463	0.149934	0.016	0.155424	0.476667	0
MAP3K8	0.019777	0.17632	0.026	0.18949	0.476667	0
GJB1	0.0467696	0.243259	0.057	0.25974	0.476585	0
PRH2	0.00974533	0.13674	0.004	0.0894067	0.476536	0
LSDP5	0.0247212	0.19077	0.03	0.201491	0.476471	0
BU733098	0.0320354	0.210732	0.04	0.225893	0.476438	0
PTGIR	0.00913671	0.133637	0.011	0.132512	0.47634	0
AL133570	0.0013197	0.0850589	0	0	0.476307	0
FAM45A	0.00360301	0.106706	0.003	0.0797946	0.476095	0
FBXO28	0.00652316	0.121712	0.007	0.109962	0.476078	0
AKR1C3	0.0106441	0.141489	0.01	0.128297	0.475719	0
CDK3	0.00295961	0.102563	0	0	0.475572	0
BC036431	0.0287862	0.202229	0.025	0.187139	0.475539	0
S72604	0.00404591	0.1108	0	0	0.47549	0
AA704712	0.0304921	0.206634	0.024	0.183634	0.475376	0
SLC35A2	0.00450836	0.112025	0.004	0.0894067	0.475294	0
CV399637	0.0305702	0.206634	0.026	0.18949	0.474673	0
CTSW	0.0213445	0.180878	0.02	0.17124	0.474624	0
BM973223	0.00458183	0.112025	0	0	0.474493	0
TMEM52	0.0423632	0.234464	0.046	0.237983	0.474444	0
C9orf30	0.0268956	0.196064	0.028	0.196199	0.474412	0
P2RY4	0.0109863	0.143954	0.006	0.105089	0.474265	0
THC2529488	0.00135182	0.0850589	0.002	0.067602	0.474232	0
NAPSA	0.0324867	0.211738	0.032	0.207006	0.473987	0
BAZ2B	0.00164427	0.0891733	0.002	0.067602	0.473366	0
PIP5K1C	0.00507839	0.114068	0.007	0.109962	0.473301	0
ENST00000370871	0.00728705	0.12421	0.011	0.132512	0.473301	0
BAG3	0.0300539	0.205458	0.033	0.209165	0.473105	0
FAM129A	0.047636	0.244787	0.056	0.258251	0.473039	0
NPAS1	0.0420798	0.233777	0.047	0.240217	0.472974	0
LOC393078	0.0213716	0.180882	0.023	0.180174	0.472974	0
ENST00000356730	0.00216954	0.0935896	0.004	0.0894067	0.472925	0
MT1X	0.0495358	0.248586	0.056	0.258251	0.472549	0
ANKRD2	0.00903165	0.132974	0.009	0.123415	0.472271	0
DNM3	0.0305481	0.206634	0.035	0.214874	0.472026	0
TCF15	0.0299701	0.205158	0.04	0.225893	0.471863	0
MN1	0.0478344	0.244945	0.058	0.260516	0.471781	0
ARFRP1	0.0289042	0.202229	0.028	0.196199	0.471748	0
CLGN	0.048639	0.246494	0.054	0.254407	0.471683	0
C8orf12	0.0437202	0.237288	0.036	0.21766	0.471585	0
DQ786249	0.0349023	0.217747	0.035	0.214874	0.471275	0
BET3L	0.0148733	0.159347	0.017	0.159746	0.471242	0
TM6SF2	0.0347562	0.217358	0.037	0.219731	0.471176	0
CLDN9	0.00207825	0.0935896	0.002	0.067602	0.470964	0
AK057740	0.0161395	0.164029	0.014	0.146727	0.470523	0
SPSB4	0.00341239	0.105318	0.005	0.0981061	0.47049	0
HRAS	0.00714453	0.123877	0.003	0.0797946	0.470458	0
DA438590	0.0260681	0.193883	0.029	0.199033	0.470261	0
SIDT1	0.0165547	0.165097	0.027	0.192777	0.470229	0
DLL1	0.0379108	0.225615	0.029	0.199033	0.47018	0
INHBE	0.0161592	0.164148	0.022	0.17737	0.470163	1
C12orf25	0.0343639	0.216456	0.026	0.18949	0.470131	0
TSNAXIP1	0.0331492	0.213557	0.033	0.209165	0.469771	0
AVP	0.00777775	0.127662	0.006	0.105089	0.469346	0
BLVRA	0.00141198	0.0850589	0.002	0.067602	0.469216	0
IGSF4B	0.00830494	0.130423	0.013	0.141843	0.469199	0
MAP3K7IP1	0.00623452	0.119626	0.008	0.117394	0.469167	0
GALNT4	0.0111903	0.145048	0.012	0.136916	0.469134	0
NP511100	0.00670748	0.122776	0.008	0.117394	0.469101	0
ARSB	0.011702	0.14633	0.007	0.109962	0.469101	0
PKN1	0.00287867	0.101717	0.004	0.0894067	0.46902	0
ZNF665	0.0144641	0.157855	0.014	0.146727	0.468775	0
PRDM11	0.0134282	0.153476	0.014	0.146727	0.468431	0
FLJ11235	0.0194256	0.17526	0.009	0.123415	0.467908	0
LOC441245	0.00698709	0.123681	0.009	0.123415	0.46781	0
THC2697920	0.0169911	0.167066	0.013	0.141843	0.467778	0
ZNF117	0.0120385	0.14805	0.01	0.128297	0.467745	0
AI123606	0.0137933	0.155242	0.011	0.132512	0.467729	0
AMPD3	0.0216168	0.181493	0.023	0.180174	0.467631	0
NDST2	0.00135682	0.0850589	0	0	0.467582	0
THC2544885	0.00956267	0.136467	0.007	0.109962	0.467533	0
THC2500237	0.0182005	0.171201	0.023	0.180174	0.467467	0
DRAM	0.0123359	0.149295	0.019	0.167809	0.467467	0
AL832767	0.0201165	0.177093	0.018	0.1643	0.467304	0
AF132973	0.00862481	0.13217	0.007	0.109962	0.467124	0
THC2653459	0.0357472	0.220355	0.035	0.214874	0.467042	0
AL080233	0.0064607	0.121309	0.007	0.109962	0.467026	0
AK054756	0.0225139	0.184313	0.032	0.207006	0.466977	0
C8orf55	0.0196304	0.175824	0.024	0.183634	0.466389	0
LOC284889	0.00999759	0.138072	0.011	0.132512	0.466324	0
KIAA1539	0.0215427	0.181405	0.034	0.211619	0.466078	0
LOC57228	0.0123138	0.149205	0.008	0.117394	0.465948	0
NAPE-PLD	0.00254877	0.0979015	0.003	0.0797946	0.465899	0
BX106115	0.0167483	0.165788	0.026	0.18949	0.465833	0
FLJ38377	0.013597	0.154177	0.014	0.146727	0.46567	0
CCNC	0.00211985	0.0935896	0.001	0.0463535	0.465392	0
ARID5A	0.0359709	0.220585	0.048	0.241222	0.465212	0
DHDDS	0.00138026	0.0850589	0.001	0.0463535	0.46518	0
TANC1	0.00282026	0.100794	0.001	0.0463535	0.464918	0
AFF3	0.0213732	0.180882	0.01	0.128297	0.464673	0
TMEM63B	0.0286343	0.201519	0.03	0.201491	0.464559	0
ASNA1	0.00845377	0.131096	0.01	0.128297	0.464428	0
F11	0.0184339	0.171955	0.014	0.146727	0.463987	0
BE968596	0.0378839	0.225615	0.034	0.211619	0.463627	0
C9orf116	0.0407838	0.230883	0.036	0.21766	0.463464	0
LOC497257	0.00511962	0.114068	0.003	0.0797946	0.463366	0
BTBD14B	0.0263949	0.194316	0.025	0.187139	0.463235	0
SLPI	0.0250716	0.191527	0.018	0.1643	0.463154	0
BP249121	0.0306509	0.206634	0.033	0.209165	0.463154	0
ENST00000324961	0.0301286	0.205559	0.033	0.209165	0.462778	0
MGAT3	0.0406587	0.230684	0.028	0.196199	0.462729	0
POLR2A	0.00317133	0.104913	0.006	0.105089	0.462696	0
BXDC1	0.0215592	0.181405	0.029	0.199033	0.462663	0
KRTAP2-1	0.00271093	0.0996594	0.002	0.067602	0.462598	0
RHBG	0.0378444	0.22553	0.041	0.228366	0.462565	0
IGFBP3	0.0031413	0.104765	0.002	0.067602	0.462516	0
FOXN1	0.0249197	0.191357	0.024	0.183634	0.4625	0
SYNE2	0.0187071	0.172777	0.018	0.1643	0.462467	0
LOC644613	0.00914419	0.133651	0.007	0.109962	0.462075	0
SLC7A7	0.0167397	0.165784	0.021	0.174397	0.461797	0
THC2680667	0.00873786	0.132223	0.002	0.067602	0.461585	0
CLDN19	0.0117915	0.146823	0.014	0.146727	0.461503	0
TLCD1	0.0397778	0.229102	0.045	0.235574	0.461454	0
MKRN1	9.24011e-06	0.0178509	0	0	0.461405	0
THC2530551	0.00441213	0.112025	0.003	0.0797946	0.46116	0
DEFB4	0.00818383	0.130109	0.01	0.128297	0.461127	0
PSMD8	0.0117064	0.14633	0.011	0.132512	0.460964	0
LOC440295	0.00739996	0.125295	0.003	0.0797946	0.460915	0
BPGM	0.043738	0.237288	0.048	0.241222	0.460833	0
THC2584608	0.0045703	0.112025	0.003	0.0797946	0.460752	0
AI216457	0.016014	0.163481	0.014	0.146727	0.460735	0
BCR	0.00597654	0.118869	0.001	0.0463535	0.460719	0
CAND1	0.00523207	0.114504	0.005	0.0981061	0.460359	0
BC013171	0.00423594	0.111676	0.006	0.105089	0.460098	0
THC2727494	0.00516562	0.114068	0.006	0.105089	0.460082	0
AF086528	0.0319304	0.210648	0.031	0.204365	0.460016	0
S80864	0.012763	0.150825	0.004	0.0894067	0.459984	0
ENST00000344581	0.0404049	0.230181	0.046	0.237983	0.459869	0
PLSCR1	0.0385925	0.22673	0.039	0.224218	0.459788	0
THC2756393	0.000244586	0.0502311	0	0	0.459722	0
CSAG3A	0.0131007	0.152619	0.01	0.128297	0.459673	0
BM504117	0.0188251	0.173076	0.019	0.167809	0.459559	0
IL15	0.0257857	0.193041	0.021	0.174397	0.459461	1
C15orf49	0.0198177	0.176322	0.013	0.141843	0.459379	0
THC2648397	0.00483512	0.113576	0.001	0.0463535	0.459379	0
SHFM3P1	0.0201326	0.177093	0.014	0.146727	0.459265	0
BU622073	0.00805704	0.129856	0.002	0.067602	0.459199	0
BG944303	0.00962692	0.136531	0.008	0.117394	0.459183	0
LOC157489	0.0241934	0.189111	0.026	0.18949	0.458644	0
AK097447	0.0088971	0.13259	0.01	0.128297	0.458513	0
DNAH3	0.0222481	0.183791	0.025	0.187139	0.458382	0
ABCC8	0.00572133	0.117573	0.005	0.0981061	0.458268	0
LOC116349	0.0432572	0.236105	0.047	0.240217	0.457892	0
THC2545702	0.0252494	0.191639	0.024	0.183634	0.457696	0
SOX18	6.8041e-05	0.0404464	0	0	0.457549	0
KCNQ3	0.0095426	0.13637	0.01	0.128297	0.457549	0
JMJD1C	0.0105332	0.14081	0.011	0.132512	0.457369	0
CKMT1A	0.0465548	0.242978	0.041	0.228366	0.457288	0
THC2519111	0.000374251	0.06107	0	0	0.457206	0
AI887037	0.0155676	0.162317	0.014	0.146727	0.457108	0
SLC5A2	0.00315623	0.104913	0.003	0.0797946	0.456683	0
THC2672076	0.0149996	0.159794	0.016	0.155424	0.456503	0
MGC4473	0.00686287	0.123681	0.009	0.123415	0.45634	0
VNN1	0.00485004	0.113576	0.002	0.067602	0.456209	0
APOBEC3D	0.00792167	0.128964	0.008	0.117394	0.456176	0
THC2713067	0.0174786	0.169267	0.017	0.159746	0.456013	0
PTPN6	0.00364462	0.106922	0.002	0.067602	0.455997	0
AK125099	0.0342483	0.216355	0.021	0.174397	0.455948	0
MOGAT3	0.0363558	0.221497	0.034	0.211619	0.455866	0
EFNA1	0.0431539	0.236105	0.051	0.247707	0.455817	0
C15orf48	0.00960915	0.136531	0.008	0.117394	0.455752	0
ZNF473	0.00149243	0.0867023	0.002	0.067602	0.455719	0
THC2645538	0.0204336	0.178109	0.03	0.201491	0.455686	0
IGSF8	0.0132435	0.153192	0.017	0.159746	0.455637	0
USP22	0.00612588	0.118986	0.006	0.105089	0.45549	0
TRIM10	0.014038	0.155767	0.013	0.141843	0.455343	0
MLXIP	0.0112266	0.145099	0.012	0.136916	0.455196	0
P2RX2	0.039969	0.229557	0.043	0.232021	0.454967	0
CDKN2A	0.0301229	0.205559	0.035	0.214874	0.454853	0
AW844496	0.0155175	0.162283	0.018	0.1643	0.454837	0
CCL17	0.0214159	0.18102	0.017	0.159746	0.454837	1
NDUFA12L	0.0101993	0.139079	0.009	0.123415	0.453905	0
CHRM5	0.0427316	0.235305	0.042	0.230649	0.453889	0
TOM1	0.0256593	0.192538	0.018	0.1643	0.453873	0
GLI4	0.0403347	0.229926	0.037	0.219731	0.45384	0
ASPHD2	0.00929878	0.13426	0.011	0.132512	0.453578	0
PMS2CL	0.00567493	0.117555	0.006	0.105089	0.453448	0
THC2695815	0.029829	0.20488	0.038	0.222042	0.453415	0
ACTN3	0.047889	0.244947	0.041	0.228366	0.453268	0
CYP2D6	0.0226198	0.184679	0.029	0.199033	0.453268	0
SPINK7	0.00560205	0.117472	0.007	0.109962	0.453072	0
USP53	0.0184749	0.17206	0.021	0.174397	0.452974	0
CR610211	0.0139681	0.155418	0.021	0.174397	0.451944	0
MCL1	0.00930349	0.13426	0.014	0.146727	0.451879	0
AK027091	0.0122908	0.149205	0.011	0.132512	0.451748	0
C20orf141	0.0128675	0.151448	0.005	0.0981061	0.451699	0
LOC728550	0.0159698	0.163255	0.015	0.150947	0.451634	0
ZNF85	0.00109603	0.0806155	0.001	0.0463535	0.451503	0
AL566187	0.0141735	0.156342	0.013	0.141843	0.451471	0
TAAR2	0.00206397	0.0935896	0.002	0.067602	0.451324	0
THC2662468	0.0223333	0.183976	0.02	0.17124	0.451193	0
SYNPO2	0.0472506	0.24403	0.044	0.234184	0.451144	0
PRR4	0.00312521	0.104765	0.004	0.0894067	0.451046	0
CSRP1	0.0170498	0.167322	0.02	0.17124	0.450425	0
MAN1B1	0.0213195	0.180816	0.026	0.18949	0.450294	0
NYD-SP18	0.0273262	0.196967	0.027	0.192777	0.450196	0
ISYNA1	0.0239812	0.188384	0.018	0.1643	0.449886	0
IRGC	0.0247188	0.19077	0.022	0.17737	0.449886	0
CAMK2N2	0.00701477	0.123681	0.01	0.128297	0.449722	0
THC2698682	0.0492595	0.247865	0.039	0.224218	0.44969	0
PCP2	0.00333355	0.105318	0.005	0.0981061	0.44969	0
C10orf27	0.00223941	0.0940082	0.002	0.067602	0.449657	0
AK123481	0.011644	0.146209	0.007	0.109962	0.449641	0
AK123168	0.0184093	0.171955	0.015	0.150947	0.449624	0
ABL2	0.0469582	0.243808	0.035	0.214874	0.449199	0
TMEM68	0.0101503	0.138607	0.007	0.109962	0.448938	0
LOC146439	0.0129495	0.151909	0.011	0.132512	0.448725	0
MTERF	0.0111623	0.144905	0.007	0.109962	0.448676	0
THC2634889	0.0241781	0.189111	0.021	0.174397	0.448676	0
SMCR5	0.00153833	0.0867023	0	0	0.448464	0
CALML3	0.00348933	0.105917	0	0	0.448317	0
SAMD9	0.0252435	0.191639	0.033	0.209165	0.448268	0
SPATA2	0.022226	0.183727	0.021	0.174397	0.448203	0
IL1RAP	0.0167749	0.165812	0.021	0.174397	0.44817	0
AA464246	0.00353629	0.106594	0.004	0.0894067	0.448137	0
FOXC2	0.0270384	0.196587	0.03	0.201491	0.44781	0
PPIE	0.00139044	0.0850589	0	0	0.447778	0
LMTK3	0.00864517	0.132223	0.005	0.0981061	0.447761	0
PURB	0.00303409	0.104027	0.006	0.105089	0.447418	0
FAM55A	0.0208532	0.179512	0.023	0.180174	0.44683	0
SNRPB	0.0395476	0.228517	0.04	0.225893	0.446797	0
CAP2	0.0087707	0.132223	0.008	0.117394	0.446683	0
FLJ21127	0.0293148	0.203727	0.021	0.174397	0.446601	0
CES1	0.00367867	0.107041	0.003	0.0797946	0.44652	0
RPS9	0.0127578	0.150825	0.007	0.109962	0.446503	0
APOM	0.0138169	0.155242	0.013	0.141843	0.446242	0
AF086468	0.0021935	0.0935896	0.001	0.0463535	0.446127	0
OPN1LW	0.040042	0.229623	0.04	0.225893	0.446111	0
AB209345	0.0346953	0.21734	0.019	0.167809	0.445964	0
ENST00000382378	0.0277362	0.198323	0.024	0.183634	0.44567	0
THC2533588	0.00093937	0.079115	0.002	0.067602	0.445621	0
RP11-167P23.2	0.0238359	0.18822	0.03	0.201491	0.445539	0
TMEM61	0.0126338	0.150699	0.015	0.150947	0.445523	0
PTK2B	0.0115343	0.146113	0.013	0.141843	0.445261	0
GFI1B	0.00847127	0.131096	0.01	0.128297	0.445163	0
CN304251	0.0113864	0.145788	0.009	0.123415	0.445049	0
PROP1	0.00225352	0.0940082	0	0	0.444771	0
CTSL	0.0469966	0.243933	0.045	0.235574	0.444706	0
THC2716965	0.0206982	0.179152	0.014	0.146727	0.44469	0
C1QTNF1	0.0336904	0.214865	0.023	0.180174	0.444657	0
SOCS1	0.0405239	0.230428	0.048	0.241222	0.44451	0
FRS3	0.00151538	0.0867023	0.001	0.0463535	0.444493	0
CSNK1G3	0.0154647	0.16206	0.011	0.132512	0.444477	0
LOC345471	0.00670298	0.122776	0.004	0.0894067	0.444444	0
SH3BP1	0.000820466	0.077407	0.001	0.0463535	0.444314	0
ATPAF2	0.0104003	0.140424	0.008	0.117394	0.444281	0
IL1R1	0.0252862	0.191675	0.019	0.167809	0.44415	1
BC035751	0.00213625	0.0935896	0.001	0.0463535	0.444052	0
AK097332	0.0140631	0.155961	0.016	0.155424	0.444052	0
CR594732	0.0139642	0.155418	0.018	0.1643	0.443987	0
PCDHA8	0.0251682	0.191558	0.024	0.183634	0.443693	0
ABCB8	0.0278836	0.198892	0.026	0.18949	0.443497	0
CCDC99	0.00437109	0.112025	0.003	0.0797946	0.443448	0
IGKV1-5	0.0119438	0.147325	0.015	0.150947	0.443399	0
NAG	0.0179676	0.1711	0.016	0.155424	0.443317	0
AGPAT6	0.0164347	0.164587	0.015	0.150947	0.443219	0
THC2579654	0.0156352	0.162463	0.007	0.109962	0.443203	0
CABP5	0.00457704	0.112025	0.005	0.0981061	0.443186	0
ZC3H10	0.0185507	0.172107	0.025	0.187139	0.44317	0
ZNF2	0.0471342	0.24403	0.048	0.241222	0.442761	0
SAMHD1	0.0196286	0.175824	0.021	0.174397	0.442663	0
HIST1H3I	0.0163243	0.164498	0.017	0.159746	0.4425	0
PIM2	0.0296235	0.204564	0.032	0.207006	0.44232	0
L38427	0.0110306	0.144289	0.01	0.128297	0.442108	0
ACTA2	0.0481604	0.24551	0.048	0.241222	0.441961	0
KLRC2	0.0137248	0.154913	0.009	0.123415	0.441732	0
ACRV1	0.0273916	0.19723	0.028	0.196199	0.441732	0
MAFA	0.0334925	0.214182	0.028	0.196199	0.441732	0
PSORS1C1	0.00272341	0.0999324	0.001	0.0463535	0.441716	0
BQ002790	0.0180268	0.171126	0.019	0.167809	0.44165	0
EVPL	0.013276	0.153192	0.01	0.128297	0.441389	0
EMILIN1	0.0129585	0.151909	0.008	0.117394	0.441373	0
LOC642448	0.0169997	0.167071	0.013	0.141843	0.44116	0
THC2654357	0.00753858	0.125894	0.013	0.141843	0.440817	0
AB074268	0.0192049	0.174706	0.022	0.17737	0.440686	0
ZNF341	0.00636553	0.120786	0.002	0.067602	0.440588	0
BRUNOL5	0.0164598	0.164645	0.012	0.136916	0.440523	0
KCNA3	0.0240771	0.188705	0.028	0.196199	0.440507	0
BX350256	0.00568401	0.117555	0.008	0.117394	0.440033	0
ZNF267	0.00464525	0.11223	0.001	0.0463535	0.43969	0
VGF	0.00699415	0.123681	0.009	0.123415	0.439657	0
AI942297	0.000892755	0.0787192	0.001	0.0463535	0.439183	0
CR617352	0.0314267	0.208598	0.032	0.207006	0.438971	0
GPR174	0.00513622	0.114068	0.004	0.0894067	0.438873	0
THC2657961	0.00699571	0.123681	0.006	0.105089	0.438693	0
FAM121A	0.0100104	0.138145	0.008	0.117394	0.438154	0
P2RX1	0.0180124	0.171126	0.016	0.155424	0.438121	0
NOS3	0.0290768	0.202827	0.032	0.207006	0.437925	0
PCNX	0.0143062	0.156796	0.018	0.1643	0.437876	0
KLHL15	0.0223869	0.184141	0.024	0.183634	0.437712	0
MAP4K4	0.0158781	0.162898	0.026	0.18949	0.437663	0
AF098968	0.0392893	0.228207	0.026	0.18949	0.4375	0
AB027122	0.0459001	0.241796	0.036	0.21766	0.437467	0
KCND1	0.0304712	0.206634	0.037	0.219731	0.437435	0
C16orf78	0.0181667	0.171201	0.02	0.17124	0.437337	0
BC013250	0.00621898	0.119551	0.011	0.132512	0.437255	0
TMEM126B	0.00602117	0.118869	0.006	0.105089	0.437124	0
SVEP1	0.0253789	0.191686	0.022	0.17737	0.436993	0
ZNF358	0.044413	0.238711	0.044	0.234184	0.43652	0
BC042520	0.0295223	0.204352	0.027	0.192777	0.436487	0
AF111848	0.045928	0.241849	0.038	0.222042	0.436471	0
TRIOBP	0.0256097	0.192495	0.031	0.204365	0.436144	0
AF035020	0.00609387	0.118869	0.004	0.0894067	0.435997	0
LOC648245	0.00908778	0.133389	0	0	0.435588	0
T12588	0.0313078	0.208047	0.025	0.187139	0.435572	0
RHEBL1	0.026975	0.196503	0.031	0.204365	0.435539	0
SP100	0.0307768	0.206973	0.039	0.224218	0.435441	0
SLC2A3	0.0458372	0.241678	0.035	0.214874	0.435376	0
AI630435	0.0124521	0.149934	0.003	0.0797946	0.435278	0
THC2680668	0.0130209	0.152155	0.017	0.159746	0.435245	0
RP4-756G23.1	0.0239067	0.188297	0.028	0.196199	0.435245	0
PIK3C2B	0.0136042	0.154177	0.014	0.146727	0.434951	0
STX8	0.00222791	0.0940082	0	0	0.43469	0
KCNH3	0.0188387	0.173076	0.02	0.17124	0.434657	0
LOC654346	0.0320245	0.210732	0.03	0.201491	0.43451	0
ENST00000379877	0.0200273	0.176694	0.022	0.17737	0.434461	0
THC2668034	0.0206847	0.179152	0.023	0.180174	0.434461	0
GTF2I	0.0387199	0.22673	0.041	0.228366	0.434248	0
FGG	0.0174148	0.168888	0.019	0.167809	0.434101	0
TNS4	0.0155142	0.162283	0.013	0.141843	0.433987	0
THC2553482	0.0097351	0.13674	0.008	0.117394	0.433301	0
BF879636	0.00659867	0.122578	0.005	0.0981061	0.433235	0
SESN2	0.0444936	0.238972	0.043	0.232021	0.433154	0
THC2483664	0.00758687	0.126141	0.008	0.117394	0.433121	0
ENST00000329615	0.0381378	0.226032	0.044	0.234184	0.432859	0
PFKFB3	0.0141872	0.156346	0.013	0.141843	0.432533	0
ALAS1	0.00710179	0.123877	0.005	0.0981061	0.432484	0
PQLC1	0.00816489	0.130109	0.009	0.123415	0.432418	0
RKHD2	0.0115572	0.146113	0.021	0.174397	0.432173	0
NAPSB	0.00310903	0.104765	0.002	0.067602	0.431781	0
PAICS	0.0181035	0.171126	0.016	0.155424	0.431716	0
PHF15	0.0185173	0.17206	0.018	0.1643	0.431699	0
FLJ31951	0.0221559	0.183442	0.019	0.167809	0.431683	0
LRP3	0.0133177	0.153192	0.005	0.0981061	0.431634	0
PSMC3IP	0.0105079	0.140767	0.006	0.105089	0.431356	0
BF754999	0.0141643	0.156342	0.011	0.132512	0.43134	0
C14orf162	0.0452258	0.240466	0.052	0.249696	0.431209	0
PTOV1	0.0147576	0.158955	0.02	0.17124	0.431144	0
PLXNB1	0.0160332	0.163507	0.015	0.150947	0.431029	0
FAM49A	0.00659693	0.122578	0.009	0.123415	0.430882	0
SAR1B	0.012867	0.151448	0.011	0.132512	0.430801	0
FLOT1	0.0147442	0.158955	0.018	0.1643	0.430801	0
LOC283143	0.033061	0.213343	0.032	0.207006	0.430507	0
LOC153222	0.00439318	0.112025	0.004	0.0894067	0.430376	0
FLJ21908	0.0272315	0.19696	0.029	0.199033	0.43	0
MGC10955	0.0387677	0.22673	0.034	0.211619	0.429967	0
LOC731274	0.036805	0.22265	0.037	0.219731	0.429935	0
KIAA0363	0.0104841	0.140767	0.011	0.132512	0.429739	0
THC2587036	0.0296126	0.204564	0.026	0.18949	0.429657	0
GABPB2	0.0320797	0.21085	0.024	0.183634	0.429444	0
CTXN1	0.0107004	0.141513	0.007	0.109962	0.429428	0
ENST00000295410	0.0106713	0.141489	0.006	0.105089	0.429314	0
ACR	0.0234491	0.187356	0.026	0.18949	0.429314	0
C16orf69	0.0468846	0.24361	0.03	0.201491	0.429216	0
AK093548	0.0465714	0.242978	0.035	0.214874	0.429199	0
USP5	0.0244256	0.189915	0.018	0.1643	0.429003	0
C6orf150	0.0471327	0.24403	0.046	0.237983	0.428938	0
INSL3	0.0408013	0.230919	0.042	0.230649	0.428905	0
TAOK2	0.00580924	0.117999	0.003	0.0797946	0.428791	0
LOC647252	0.0181591	0.171201	0.032	0.207006	0.428186	0
M74509	0.00896736	0.132875	0.006	0.105089	0.428105	0
C3orf22	0.00933963	0.134593	0.009	0.123415	0.427908	0
PPIL5	0.0161284	0.164029	0.019	0.167809	0.42781	0
BQ008507	0.00887827	0.132497	0.003	0.0797946	0.427435	0
ATN1	0.0128617	0.151448	0.012	0.136916	0.427255	0
LILRB4	0.0244039	0.189849	0.025	0.187139	0.427026	0
ALDH4A1	0.00189674	0.0920698	0	0	0.426765	0
THC2647660	0.0398413	0.229229	0.029	0.199033	0.42652	0
PRSS33	0.0254591	0.191686	0.024	0.183634	0.426454	0
LOC90246	0.0220332	0.182721	0.021	0.174397	0.426176	0
THC2692453	0.0229485	0.18562	0.021	0.174397	0.426144	0
RAB11FIP4	0.0349319	0.217794	0.035	0.214874	0.426095	0
C1orf182	0.0147446	0.158955	0.014	0.146727	0.426062	0
LOC283177	0.0385821	0.22673	0.044	0.234184	0.425948	0
CD226	0.0476758	0.244787	0.031	0.204365	0.425948	0
TREX1	0.0257453	0.192809	0.025	0.187139	0.42585	0
TAF4B	0.0262721	0.194316	0.022	0.17737	0.425801	0
C6orf85	0.0228944	0.185448	0.025	0.187139	0.425784	0
BX362821	0.0203218	0.17805	0.023	0.180174	0.425719	0
LOC650200	0.0310565	0.207312	0.036	0.21766	0.425359	0
UBTD2	0.0313535	0.208247	0.031	0.204365	0.42518	0
LOC649228	0.0196221	0.175824	0.015	0.150947	0.424951	0
NP186315	0.0272842	0.19696	0.024	0.183634	0.424886	0
THC2507877	0.0435543	0.236919	0.042	0.230649	0.424869	0
MAGED4	0.0227142	0.184789	0.03	0.201491	0.424739	0
OPTC	0.0221826	0.183515	0.023	0.180174	0.424395	0
SFRS7	0.0147046	0.158791	0.012	0.136916	0.424232	0
FARS2	0.00922058	0.133889	0.01	0.128297	0.424199	0
ENST00000301038	0.0226974	0.184789	0.026	0.18949	0.424199	0
THC2660448	0.0300324	0.20538	0.032	0.207006	0.424134	0
HIST1H4H	0.0271415	0.19696	0.02	0.17124	0.424036	0
LOC641522	0.0346642	0.217289	0.038	0.222042	0.423938	0
LOC391589	0.0254741	0.191686	0.024	0.183634	0.423905	0
PGF	0.0283376	0.200239	0.037	0.219731	0.423889	0
PRPF40B	0.0359603	0.220585	0.038	0.222042	0.423807	0
BTBD2	0.0194414	0.17526	0.021	0.174397	0.423758	0
SUV39H2	0.00860839	0.132115	0.009	0.123415	0.423742	0
HIST1H3B	0.0290185	0.202627	0.026	0.18949	0.423676	0
AA235034	0.0283292	0.200239	0.036	0.21766	0.423627	0
CB049993	0.0185294	0.172065	0.019	0.167809	0.423448	0
PABPC4	0.0249277	0.191357	0.025	0.187139	0.423235	0
RCC1	0.00715781	0.123877	0.014	0.146727	0.422892	0
MET	0.0182672	0.171201	0.011	0.132512	0.422761	1
CLEC4E	0.0239334	0.188297	0.024	0.183634	0.422712	0
C14orf8	0.0417571	0.232928	0.04	0.225893	0.422614	0
RPS10	0.00639382	0.120877	0.009	0.123415	0.422549	0
THC2536823	0.005509	0.116237	0.006	0.105089	0.422337	0
AL137400	0.0308709	0.207117	0.032	0.207006	0.422271	0
CIB2	0.00567753	0.117555	0.006	0.105089	0.422255	0
CCDC94	0.0182592	0.171201	0.022	0.17737	0.422206	0
EPHA2	0.0255283	0.192023	0.036	0.21766	0.42219	0
CECR2	0.00818863	0.130109	0.015	0.150947	0.422092	0
SHBG	0.0277542	0.198382	0.029	0.199033	0.422042	0
SLURP1	0.00161904	0.0889605	0.001	0.0463535	0.421846	0
IL18R1	0.0342982	0.216456	0.039	0.224218	0.42165	1
LOC255783	0.0279492	0.199015	0.037	0.219731	0.421536	0
MUC1	0.0394493	0.22849	0.042	0.230649	0.421536	0
EHMT2	0.00312268	0.104765	0	0	0.421111	0
SERPINA1	0.0072069	0.123877	0.007	0.109962	0.421062	0
THC2522884	0.033794	0.214865	0.021	0.174397	0.421029	0
LOC257396	0.0226633	0.184789	0.01	0.128297	0.420784	0
BG167701	0.0340776	0.215608	0.027	0.192777	0.420408	0
ENST00000379895	0.0386357	0.22673	0.033	0.209165	0.420245	0
C19orf23	0.0177218	0.170204	0.014	0.146727	0.420098	0
IRAK4	0.0254455	0.191686	0.015	0.150947	0.420033	0
SFMBT2	0.0235327	0.187368	0.031	0.204365	0.419951	0
ARHGAP15	0.00752967	0.125894	0.007	0.109962	0.419935	0
KIAA1086	0.0338492	0.214895	0.029	0.199033	0.419918	0
SFRS4	0.0435819	0.236996	0.036	0.21766	0.419886	0
SLC6A8	0.018068	0.171126	0.015	0.150947	0.419755	0
FLJ21736	0.019409	0.17526	0.012	0.136916	0.419673	0
C1orf173	0.0397704	0.229102	0.039	0.224218	0.419657	0
TUBA2	0.0227097	0.184789	0.022	0.17737	0.419477	0
CB114618	0.0250953	0.191527	0.018	0.1643	0.419395	0
ZNF653	0.00501317	0.114068	0.007	0.109962	0.419363	0
TMEM161A	0.0265498	0.194856	0.027	0.192777	0.419248	0
DEFB104B	0.0347449	0.217354	0.033	0.209165	0.419232	0
CENTB1	0.018499	0.17206	0.022	0.17737	0.419183	0
IL2RG	0.0474445	0.24448	0.035	0.214874	0.41902	1
BAT2	0.00295716	0.102563	0.004	0.0894067	0.41866	0
IL1F6	0.0212447	0.180628	0.018	0.1643	0.418644	0
TUBAL3	0.0346017	0.217185	0.026	0.18949	0.418562	0
AK093628	0.0286714	0.201642	0.022	0.17737	0.41848	0
AK092875	0.0335643	0.214473	0.021	0.174397	0.418431	0
ZNF175	0.029862	0.204896	0.031	0.204365	0.418382	0
STOM	0.0387978	0.226826	0.037	0.219731	0.418186	0
BE008305	0.0323971	0.21142	0.034	0.211619	0.41817	0
COPE	0.00461854	0.11223	0.008	0.117394	0.418154	0
BE935032	0.0180882	0.171126	0.017	0.159746	0.417908	0
LOC441900	0.015976	0.163255	0.015	0.150947	0.417843	0
FUT5	0.00539852	0.115834	0.007	0.109962	0.417565	0
ZNF775	0.00369934	0.107375	0	0	0.417533	0
LOC391827	0.0164622	0.164645	0.012	0.136916	0.4175	0
NUDT8	0.00895941	0.132875	0.004	0.0894067	0.417451	0
FLJ32790	0.0243667	0.189849	0.024	0.183634	0.417353	0
AI652920	0.0448606	0.239689	0.049	0.242948	0.417255	0
ENST00000377226	0.0428856	0.235522	0.037	0.219731	0.417059	0
UBE2DNL	0.00728813	0.12421	0.013	0.141843	0.416977	0
ENST00000283694	0.0113178	0.145363	0.01	0.128297	0.416944	0
MFAP3	0.0102591	0.139433	0.011	0.132512	0.416912	0
CCDC55	0.0033673	0.105318	0.002	0.067602	0.416422	0
FADS2	0.0194619	0.17526	0.012	0.136916	0.416176	0
C1orf183	0.0330957	0.213403	0.059	0.262617	0.41598	0
RIMBP2	0.011186	0.145048	0.014	0.146727	0.415931	0
ITGB3BP	0.0116711	0.146209	0.012	0.136916	0.41567	0
TIP39	0.0235621	0.18753	0.029	0.199033	0.415572	0
GABRE	0.0233363	0.186716	0.021	0.174397	0.415556	0
IDUA	0.026827	0.195935	0.03	0.201491	0.415523	0
WDR24	0.00754001	0.125894	0.008	0.117394	0.415327	0
BQ365891	0.0325396	0.212013	0.023	0.180174	0.415245	0
ADPRHL2	0.00681524	0.123675	0.008	0.117394	0.415131	0
ZNF767	0.000932464	0.079115	0	0	0.414869	0
AQP9	0.0259223	0.19346	0.021	0.174397	0.41482	0
COX4I2	0.0479787	0.245102	0.047	0.240217	0.41469	0
WDR78	0.0284418	0.200642	0.036	0.21766	0.414232	0
VAMP4	0.00621211	0.119531	0.007	0.109962	0.414085	0
PANX2	0.0291139	0.202987	0.024	0.183634	0.41402	0
AF332145	0.0472671	0.24403	0.043	0.232021	0.41402	0
BU625797	0.0213079	0.180791	0.023	0.180174	0.413922	0
C1orf26	0.0150113	0.159794	0.018	0.1643	0.413905	0
PEX16	0.0219577	0.18252	0.016	0.155424	0.413905	0
VCP	0.00218782	0.0935896	0.001	0.0463535	0.413889	0
C1orf115	0.0174268	0.168925	0.012	0.136916	0.413856	0
EGLN1	0.0406768	0.230692	0.042	0.230649	0.413693	0
LOC349114	0.00412514	0.111094	0.008	0.117394	0.413415	0
AK098043	0.0148841	0.159347	0.022	0.17737	0.413235	0
C6orf125	0.00130923	0.0850589	0.003	0.0797946	0.413137	0
BCAS3	0.0123171	0.149205	0.011	0.132512	0.412974	0
FRZB	0.0367961	0.22265	0.031	0.204365	0.412941	0
RABL5	0.0196773	0.175889	0.014	0.146727	0.412908	0
FLT3LG	0.00702795	0.123681	0.006	0.105089	0.41281	1
NBL1	0.0126365	0.150699	0.014	0.146727	0.41281	0
FAM127B	0.0153536	0.161468	0.015	0.150947	0.412582	0
ALKBH4	0.00629108	0.12015	0.003	0.0797946	0.412435	0
HBA2	0.00283463	0.10083	0.001	0.0463535	0.412271	0
BE300169	0.0184554	0.17206	0.01	0.128297	0.412239	0
MGC21644	0.0113447	0.145447	0.01	0.128297	0.411879	0
BAK1	0.00755391	0.125894	0.009	0.123415	0.411846	0
C19orf31	0.0399956	0.229557	0.023	0.180174	0.411683	0
RAB11B	0.0211611	0.18061	0.014	0.146727	0.411552	0
N4BP1	0.0308072	0.207027	0.033	0.209165	0.411356	0
C20orf7	0.00442245	0.112025	0.006	0.105089	0.411176	0
SBK1	0.0179225	0.170908	0.018	0.1643	0.411078	0
C1orf90	0.0295829	0.204564	0.041	0.228366	0.410964	0
MFN1	0.0119127	0.147208	0.011	0.132512	0.410948	0
SFRS15	0.0261212	0.193962	0.028	0.196199	0.410882	0
BMP6	0.0216925	0.181654	0.02	0.17124	0.410523	0
TOR2A	0.00336159	0.105318	0.001	0.0463535	0.410507	0
ESF1	0.0251135	0.191558	0.022	0.17737	0.410343	0
BC044628	0.0383786	0.226307	0.029	0.199033	0.410327	0
C17orf55	0.0453394	0.240631	0.066	0.275432	0.410278	0
FBXL18	0.0386331	0.22673	0.037	0.219731	0.410082	0
SUSD3	0.0105606	0.140831	0.011	0.132512	0.409935	0
FA2H	0.0282851	0.200239	0.029	0.199033	0.409771	0
CYB561	0.0310383	0.207292	0.025	0.187139	0.409722	0
AY358690	0.0240351	0.188664	0.026	0.18949	0.409624	0
HSPA1L	0.0411707	0.231797	0.037	0.219731	0.409559	0
OSBPL7	0.0407117	0.23073	0.048	0.241222	0.409248	0
THC2578055	0.0332467	0.213557	0.026	0.18949	0.409085	0
CB243784	0.0392408	0.228054	0.028	0.196199	0.40902	0
TRIM29	0.0142214	0.156535	0.017	0.159746	0.408922	0
L17326	0.007482	0.125894	0.007	0.109962	0.408905	0
AF117899	0.0259724	0.193488	0.022	0.17737	0.408889	0
IL18BP	0.00750695	0.125894	0.009	0.123415	0.408791	0
ITGB4	0.0222789	0.183868	0.019	0.167809	0.408676	0
MYNN	0.00598417	0.118869	0.006	0.105089	0.408464	0
HOXA7	0.00966133	0.136669	0.007	0.109962	0.408235	0
SHQ1	0.0352087	0.21879	0.028	0.196199	0.40817	0
LOC650666	0.0366966	0.22246	0.038	0.222042	0.408088	0
L3MBTL3	0.0321548	0.21085	0.033	0.209165	0.408023	0
BC018095	0.00207013	0.0935896	0.003	0.0797946	0.407974	0
BF059740	0.0326672	0.212306	0.025	0.187139	0.407958	0
MRPL42P5	0.0256623	0.192538	0.02	0.17124	0.407892	0
BG547692	0.010358	0.140117	0.01	0.128297	0.407794	0
COL23A1	0.0347772	0.217424	0.044	0.234184	0.407647	0
GTF2E1	0.000167854	0.0480161	0	0	0.407631	0
DYNLT3	0.0150029	0.159794	0.017	0.159746	0.407451	0
GRK4	0.0120613	0.148153	0.008	0.117394	0.407435	0
ENST00000299903	0.0163694	0.164498	0.016	0.155424	0.407222	0
D83692	0.0102191	0.139079	0.005	0.0981061	0.407222	0
LOC392288	0.0120897	0.148234	0.005	0.0981061	0.407059	0
AW978428	0.0192916	0.17526	0.016	0.155424	0.40701	0
BC030714	0.00358419	0.106706	0.004	0.0894067	0.406634	0
BC031274	0.0414167	0.232291	0.036	0.21766	0.406601	0
DRD2	0.0187654	0.172928	0.011	0.132512	0.406536	0
ANKRD53	0.0433688	0.236324	0.039	0.224218	0.406373	0
THC2531058	0.0262988	0.194316	0.024	0.183634	0.405866	0
MYO1G	0.0237655	0.188184	0.02	0.17124	0.405833	0
NUDT6	0.0310309	0.207292	0.032	0.207006	0.40567	0
CNDP2	0.0204457	0.178109	0.028	0.196199	0.405605	0
FUT1	0.0363437	0.221497	0.033	0.209165	0.405523	0
CRBN	0.00604732	0.118869	0.004	0.0894067	0.405425	0
LOC388494	0.0300842	0.205529	0.04	0.225893	0.405196	0
LOC731997	0.0184848	0.17206	0.013	0.141843	0.405114	0
tcag7.441	0.0104635	0.140767	0.006	0.105089	0.405049	0
BU731317	0.0399856	0.229557	0.036	0.21766	0.404951	0
WFDC3	0.0322154	0.21087	0.032	0.207006	0.404918	0
THC2690528	0.00715805	0.123877	0.005	0.0981061	0.404559	0
ENSA	0.0144115	0.157529	0.01	0.128297	0.404363	0
LOC390411	0.013583	0.154177	0.013	0.141843	0.404346	0
KRT15	0.021236	0.180628	0.016	0.155424	0.404216	0
BQ333643	0.00769973	0.127239	0.011	0.132512	0.403922	0
NFKB2	0.0277316	0.198323	0.022	0.17737	0.403873	0
HCRTR1	0.0338049	0.214865	0.03	0.201491	0.403725	0
ENST00000074056	0.0176397	0.169764	0.019	0.167809	0.40366	0
ALG10	0.0200202	0.176694	0.026	0.18949	0.40366	0
ABHD5	0.00404921	0.1108	0.003	0.0797946	0.403562	0
LOC442249	0.0278668	0.198841	0.023	0.180174	0.403546	0
HIST1H4D	0.0464117	0.242824	0.056	0.258251	0.403529	0
U2AF2	0.00475897	0.112929	0.004	0.0894067	0.403497	0
GPR25	0.013262	0.153192	0.009	0.123415	0.40348	0
ENST00000342275	0.0219325	0.18252	0.027	0.192777	0.403399	0
RCN1	0.0212432	0.180628	0.022	0.17737	0.403252	0
THC2544212	0.0303925	0.206536	0.031	0.204365	0.403203	0
CDK5RAP2	0.00360403	0.106706	0.002	0.067602	0.40317	0
C3orf25	0.0158143	0.162818	0.025	0.187139	0.403007	0
LOC728836	0.0498107	0.249179	0.05	0.245381	0.402974	0
ENST00000320831	0.0271114	0.196939	0.023	0.180174	0.402843	0
ENST00000283964	0.0117339	0.146585	0.009	0.123415	0.402778	0
MYH14	0.0102658	0.139433	0.013	0.141843	0.402533	0
AK093171	0.0246841	0.19077	0.027	0.192777	0.402451	0
RP5-860F19.3	0.007964	0.129376	0.005	0.0981061	0.401716	0
PRELP	0.00179723	0.091117	0.001	0.0463535	0.40165	0
THC2669063	0.0479612	0.245102	0.051	0.247707	0.401585	0
SH2B2	0.0105054	0.140767	0.008	0.117394	0.401454	0
MGC10334	0.0208281	0.179512	0.019	0.167809	0.401225	0
CD3E	0.000862589	0.077407	0.002	0.067602	0.401062	0
CR623684	0.0208023	0.179512	0.026	0.18949	0.400654	0
RBMS2	0.0486367	0.246494	0.052	0.249696	0.400572	0
LOC554250	0.00281266	0.100697	0.002	0.067602	0.400458	0
YPEL4	0.0119408	0.147325	0.007	0.109962	0.400294	0
LOC651154	0.0117854	0.146823	0.012	0.136916	0.400131	0
BC006271	0.00230799	0.0946254	0.003	0.0797946	0.400033	0
VTI1A	0.00599687	0.118869	0.008	0.117394	0.399984	0
ISLR2	0.0154858	0.162116	0.021	0.174397	0.399967	0
HIST2H4B	0.0171085	0.167481	0.018	0.1643	0.399918	0
IGHMBP2	0.0233142	0.186641	0.02	0.17124	0.399771	0
DBNL	0.0244883	0.190259	0.024	0.183634	0.39969	0
MMP21	0.0318352	0.210426	0.031	0.204365	0.399575	0
CACNA1A	0.00952082	0.136154	0.014	0.146727	0.399542	0
SEPT1	0.00986022	0.137096	0.01	0.128297	0.399265	0
LOC285957	0.0133022	0.153192	0.016	0.155424	0.399232	0
ABCC6	0.041353	0.232124	0.05	0.245381	0.39902	0
BAZ1A	0.0245105	0.190261	0.026	0.18949	0.398742	0
WDR36	0.0163456	0.164498	0.023	0.180174	0.398595	0
LRAP	0.0336362	0.214666	0.034	0.211619	0.398562	0
CXCL16	0.0327745	0.212497	0.028	0.196199	0.398284	1
ANP32E	0.0197643	0.176283	0.016	0.155424	0.398252	0
ENST00000339120	0.00819552	0.130109	0.009	0.123415	0.398154	0
UTF1	0.0200207	0.176694	0.019	0.167809	0.39799	0
CDKN2AIP	0.0141901	0.156346	0.022	0.17737	0.397908	0
GPR156	0.0180768	0.171126	0.02	0.17124	0.397843	0
IRF3	0.00712696	0.123877	0.007	0.109962	0.397696	0
ENST00000320054	0.00910387	0.133389	0.01	0.128297	0.397549	0
AI971459	0.00873858	0.132223	0.003	0.0797946	0.397353	0
FLJ40330	0.0323405	0.211216	0.033	0.209165	0.397353	0
CALN1	0.0270519	0.196587	0.033	0.209165	0.397304	0
THC2692815	0.0400695	0.229623	0.045	0.235574	0.396944	0
CD74	0.012999	0.152124	0.013	0.141843	0.396863	0
AK057591	0.0306289	0.206634	0.03	0.201491	0.396765	0
TANK	0.026374	0.194316	0.026	0.18949	0.396536	0
GNAQ	0.030681	0.206652	0.032	0.207006	0.39652	0
CYP4F8	0.00702363	0.123681	0.001	0.0463535	0.396438	0
C1orf160	0.00199406	0.0927368	0.004	0.0894067	0.396356	0
BE551270	0.0197869	0.176322	0.018	0.1643	0.39634	0
CPT1C	0.0308878	0.207153	0.024	0.183634	0.396111	0
THC2633633	0.0258231	0.193161	0.029	0.199033	0.396095	0
RAB36	0.0481149	0.245472	0.046	0.237983	0.396078	0
RSPO3	0.039376	0.228387	0.024	0.183634	0.395768	0
AA532655	0.00354678	0.106637	0.001	0.0463535	0.395703	0
BF887921	0.0235027	0.187368	0.014	0.146727	0.395621	0
AI698357	0.0156275	0.162463	0.012	0.136916	0.395408	0
SLC30A4	0.0204416	0.178109	0.017	0.159746	0.394869	0
NPTX2	0.0460105	0.241947	0.045	0.235574	0.394837	0
ZNF675	0.0158935	0.162898	0.01	0.128297	0.394412	0
ENST00000379913	0.0312044	0.207726	0.043	0.232021	0.394379	0
FLJ22184	0.0204974	0.178484	0.019	0.167809	0.394281	0
MEIS1	0.0089111	0.13259	0.01	0.128297	0.393987	0
LOC647968	0.0105708	0.140876	0.011	0.132512	0.393889	0
THC2572376	0.00835599	0.130576	0.009	0.123415	0.393856	0
ENST00000328711	0.0439782	0.237892	0.048	0.241222	0.393824	0
ENST00000380946	0.0362343	0.221374	0.044	0.234184	0.393791	0
BC019667	0.00481432	0.113576	0.008	0.117394	0.393039	0
LOC729164	0.0345612	0.217179	0.042	0.230649	0.392974	0
SEPT7	0.0403217	0.229926	0.044	0.234184	0.392925	0
PKN3	0.0422149	0.23421	0.028	0.196199	0.392484	0
MAGEB1	0.0217179	0.181793	0.023	0.180174	0.392271	0
TK1	0.0418599	0.233273	0.055	0.25563	0.392108	0
THC2663894	0.0211578	0.18061	0.021	0.174397	0.392075	0
HGD	0.00620149	0.119531	0.006	0.105089	0.391944	0
AA725389	0.0236712	0.187816	0.026	0.18949	0.39183	0
NDUFV2	0.00231899	0.0946254	0.001	0.0463535	0.391781	0
LOC389072	0.0166486	0.165359	0.015	0.150947	0.391536	0
PRIMA1	0.026387	0.194316	0.025	0.187139	0.391454	0
FLJ43276	0.0286504	0.201563	0.02	0.17124	0.391291	0
AF143879	0.00589063	0.11874	0.003	0.0797946	0.391013	0
ITGA2B	0.0123212	0.149205	0.007	0.109962	0.391013	1
BANP	0.0124319	0.149934	0.012	0.136916	0.390931	0
AF116620	0.0419073	0.233386	0.046	0.237983	0.390931	0
LOC391179	0.010497	0.140767	0.009	0.123415	0.390833	0
BC042517	0.0497769	0.249179	0.048	0.241222	0.390637	0
ZNF101	0.00345734	0.105463	0.003	0.0797946	0.390474	0
CRLF2	0.0212297	0.180628	0.013	0.141843	0.390408	1
TFB1M	0.0386251	0.22673	0.033	0.209165	0.390065	0
AX721098	0.0193423	0.17526	0.012	0.136916	0.389984	0
BG952851	0.0127989	0.151159	0.012	0.136916	0.389951	0
C8orf70	0.00722653	0.123877	0.006	0.105089	0.389869	0
ZNF691	0.0181182	0.171186	0.015	0.150947	0.389608	0
AA195394	0.0298282	0.20488	0.028	0.196199	0.389297	0
HIST1H4F	0.0184928	0.17206	0.019	0.167809	0.389265	0
SLC6A6	0.0207102	0.179152	0.018	0.1643	0.389134	0
THC2645336	0.0111427	0.144882	0.009	0.123415	0.389085	0
BC002811	0.0184235	0.171955	0.008	0.117394	0.389036	0
SLC26A1	0.0438869	0.237774	0.044	0.234184	0.388971	0
RFNG	0.00409355	0.110979	0.004	0.0894067	0.388758	0
LOC441258	0.036413	0.221583	0.035	0.214874	0.388284	0
C1S	0.0187796	0.172981	0.023	0.180174	0.388137	0
BC032451	0.034569	0.217179	0.038	0.222042	0.388007	0
C1orf175	0.0327905	0.212497	0.024	0.183634	0.387778	0
MYEOV	0.0200271	0.176694	0.023	0.180174	0.387402	0
BM007841	0.0299648	0.205158	0.028	0.196199	0.387353	0
MATN4	0.0461251	0.242208	0.05	0.245381	0.387157	0
IGFBPL1	0.0056654	0.117555	0.005	0.0981061	0.386961	0
AK095012	0.0198201	0.176322	0.027	0.192777	0.386765	0
THC2606573	0.00505376	0.114068	0.007	0.109962	0.386765	0
KRTAP10-10	0.021982	0.18252	0.012	0.136916	0.386748	0
THC2684625	0.014604	0.158371	0.016	0.155424	0.386552	0
SIRPB1	0.0447743	0.23955	0.052	0.249696	0.386471	0
CLCNKA	0.0397649	0.229102	0.043	0.232021	0.386127	0
PFDN1	0.0264849	0.194544	0.017	0.159746	0.386095	0
NCR2	0.0477299	0.244787	0.057	0.25974	0.385997	0
PPWD1	0.0114257	0.145887	0.008	0.117394	0.385719	0
C7orf33	0.0131116	0.152659	0.014	0.146727	0.385621	0
LOC146325	0.00299517	0.103313	0.005	0.0981061	0.385507	0
LOC651393	0.042759	0.235305	0.041	0.228366	0.38518	0
LOC730168	0.0391866	0.227991	0.043	0.232021	0.385098	0
TRNT1	0.00915202	0.13367	0.012	0.136916	0.384837	0
C21orf45	0.0184262	0.171955	0.019	0.167809	0.384641	0
BC006216	0.0382839	0.226032	0.034	0.211619	0.384641	0
LOC441120	0.00593402	0.11874	0.003	0.0797946	0.384379	0
AK128192	0.0211034	0.18061	0.032	0.207006	0.384363	0
THC2620175	0.0246043	0.19044	0.02	0.17124	0.384363	0
NFE2L3	0.0412561	0.231906	0.046	0.237983	0.384183	0
CEBPA	0.00703498	0.123681	0.005	0.0981061	0.383987	0
NLE1	0.0203636	0.178076	0.023	0.180174	0.383856	0
ARHGAP1	0.0151243	0.16034	0.015	0.150947	0.383807	0
THC2563522	0.0154201	0.161923	0.02	0.17124	0.383676	0
GPR155	0.00432821	0.112025	0.001	0.0463535	0.38317	0
AK056856	0.0377314	0.225271	0.03	0.201491	0.382925	0
ENST00000285383	0.00213849	0.0935896	0.002	0.067602	0.382827	0
DPPA3	0.0390087	0.227412	0.045	0.235574	0.382827	0
BC023989	0.0349451	0.21781	0.032	0.207006	0.382794	0
FRMD1	0.0452239	0.240466	0.034	0.211619	0.382549	0
NFX1	0.00570504	0.117555	0.001	0.0463535	0.382467	0
ACCN3	0.0309975	0.207222	0.03	0.201491	0.382435	0
THC2537289	0.0150064	0.159794	0.019	0.167809	0.382402	0
ULK2	0.0288379	0.202229	0.035	0.214874	0.382271	0
MGC14425	0.0321806	0.21087	0.03	0.201491	0.382239	0
LOC442461	0.0402045	0.229683	0.04	0.225893	0.382206	0
THC2572633	0.014101	0.156172	0.013	0.141843	0.382157	0
THC2562932	0.044515	0.238972	0.044	0.234184	0.38201	0
MGLL	0.00932904	0.134535	0.007	0.109962	0.381846	0
IFT80	0.0245682	0.190279	0.021	0.174397	0.381683	0
AA132288	0.0350635	0.21835	0.044	0.234184	0.381634	0
AF119888	0.0191902	0.174706	0.026	0.18949	0.381601	0
DCAL1	0.0267401	0.195764	0.022	0.17737	0.381503	0
CHMP5	0.0395166	0.228493	0.04	0.225893	0.381209	0
FLJ21865	0.00597562	0.118869	0.003	0.0797946	0.381209	0
THC2497780	0.0332085	0.213557	0.026	0.18949	0.381193	0
ZNF627	0.0434465	0.23651	0.042	0.230649	0.38085	0
TGM7	0.0398639	0.229229	0.035	0.214874	0.380817	0
AI192327	0.0418444	0.233273	0.051	0.247707	0.380621	0
AI344752	0.0256583	0.192538	0.024	0.183634	0.38031	0
MIOX	0.0124618	0.149934	0.022	0.17737	0.380261	0
EIF2A	0.00507666	0.114068	0.008	0.117394	0.380049	0
THC2503530	0.00545659	0.11606	0.003	0.0797946	0.379984	0
PCDHGA12	0.0248165	0.191085	0.025	0.187139	0.379935	0
APOE	0.0424101	0.23466	0.043	0.232021	0.379918	0
dJ222E13.2	0.0164645	0.164645	0.016	0.155424	0.379771	0
LOC728589	0.0284411	0.200642	0.03	0.201491	0.379771	0
AK058041	0.0446774	0.239287	0.043	0.232021	0.379706	0
THC2591750	0.0388328	0.226862	0.04	0.225893	0.379641	0
ENST00000361928	0.0323855	0.211411	0.027	0.192777	0.379461	0
NEK7	0.0338436	0.214895	0.03	0.201491	0.379314	0
GOPC	0.0159264	0.162992	0.006	0.105089	0.379085	0
WDTC1	0.0245029	0.190261	0.02	0.17124	0.379052	0
AF247042	0.0433819	0.236324	0.043	0.232021	0.378758	0
KIAA1797	0.0343114	0.216456	0.029	0.199033	0.378562	0
UBXD4	0.014729	0.158955	0.017	0.159746	0.378464	0
AK056031	0.0454506	0.240786	0.043	0.232021	0.378448	0
SR-A1	0.0432332	0.236105	0.036	0.21766	0.378431	0
ACRBP	0.00459093	0.112025	0.003	0.0797946	0.378268	0
FOXL1	0.0155683	0.162317	0.007	0.109962	0.378252	0
MMAA	0.0358176	0.220573	0.04	0.225893	0.378203	0
ORMDL2	0.0102235	0.139079	0.002	0.067602	0.378137	0
TCEB3	0.0487525	0.246752	0.057	0.25974	0.378105	0
NP1165618	0.0157924	0.162818	0.015	0.150947	0.377958	0
MLLT4	0.03575	0.220355	0.045	0.235574	0.377925	0
AF088033	0.0401202	0.229669	0.041	0.228366	0.37781	0
ZNF213	0.0410138	0.231484	0.031	0.204365	0.377778	0
RASSF3	0.0173864	0.168772	0.016	0.155424	0.377631	0
ZNF714	0.0160648	0.163594	0.017	0.159746	0.377598	0
CASD1	0.0190198	0.173637	0.01	0.128297	0.377402	0
ENST00000261569	0.0157107	0.162639	0.012	0.136916	0.377304	0
SURF5	0.0484048	0.24609	0.047	0.240217	0.377288	0
MSH3	0.0106939	0.141513	0.004	0.0894067	0.377026	0
U80761	0.0330472	0.213343	0.026	0.18949	0.376944	0
THC2526509	0.0252274	0.191639	0.022	0.17737	0.376928	0
AW167080	0.00742235	0.125435	0.008	0.117394	0.37683	0
ZSCAN1	0.0112698	0.145306	0.007	0.109962	0.37683	0
TMEM140	0.0258521	0.193161	0.02	0.17124	0.376683	0
THC2667726	0.0406314	0.230615	0.045	0.235574	0.376667	0
UNC13D	0.0258582	0.193161	0.029	0.199033	0.37665	0
OR6M1	0.0404225	0.230181	0.027	0.192777	0.376552	0
CD37	0.0311304	0.207435	0.032	0.207006	0.376536	1
MGC16169	0.0110821	0.144503	0.004	0.0894067	0.375899	0
LRRC41	0.0309951	0.207222	0.028	0.196199	0.375719	0
CPNE1	0.0115158	0.146113	0.013	0.141843	0.375703	0
LOC400451	0.017166	0.167742	0.016	0.155424	0.37567	0
LOC201175	0.0166431	0.165359	0.011	0.132512	0.375588	0
BF969441	0.0103049	0.139687	0.014	0.146727	0.375441	0
KRR1	0.0146703	0.158671	0.022	0.17737	0.375425	0
FAM18B2	0.00729542	0.12421	0.007	0.109962	0.375392	0
FRMPD3	0.00446538	0.112025	0.005	0.0981061	0.375	0
KLHL26	0.019118	0.174285	0.025	0.187139	0.374935	0
THC2676656	0.0289958	0.202606	0.03	0.201491	0.374657	0
AF130102	0.0203824	0.178086	0.024	0.183634	0.374657	0
LMX1A	0.0417158	0.232862	0.038	0.222042	0.374657	0
FLJ11021	0.0177763	0.17021	0.018	0.1643	0.374624	0
THC2587773	0.0465495	0.242978	0.042	0.230649	0.374461	0
LOC389607	0.00664209	0.122709	0.009	0.123415	0.374428	0
AK125313	0.0386135	0.22673	0.043	0.232021	0.374379	0
BC011940	0.00901357	0.132899	0.009	0.123415	0.374297	0
SERGEF	0.033221	0.213557	0.039	0.224218	0.374265	0
PLEKHF1	0.0104968	0.140767	0.007	0.109962	0.374232	0
CCDC32	0.000765074	0.077407	0.001	0.0463535	0.374216	0
IPO11	0.0151652	0.160559	0.008	0.117394	0.374118	0
SP3	0.00962619	0.136531	0.008	0.117394	0.373987	0
RNF24	0.0127633	0.150825	0.015	0.150947	0.373725	0
FUNDC2	0.0330656	0.213343	0.04	0.225893	0.373725	0
THC2718751	0.0227359	0.184819	0.015	0.150947	0.373611	0
RAPSN	0.0150775	0.160184	0.013	0.141843	0.373546	0
AW858928	0.0488371	0.24695	0.039	0.224218	0.373464	0
GPR78	0.030103	0.205559	0.03	0.201491	0.373448	0
FLJ14327	0.0227352	0.184819	0.009	0.123415	0.373415	0
LOC145853	0.0082401	0.130377	0.005	0.0981061	0.373268	0
FLJ38379	0.0372115	0.223833	0.029	0.199033	0.373203	0
BC029255	0.0323188	0.211177	0.042	0.230649	0.373186	0
AW751974	0.0283453	0.200239	0.029	0.199033	0.373072	0
MEF2D	0.00504587	0.114068	0.004	0.0894067	0.37219	0
MOBK1B	0.0250554	0.191527	0.017	0.159746	0.371961	0
PPP2R1A	0.0254236	0.191686	0.026	0.18949	0.371846	0
TTC9B	0.00798775	0.129625	0.011	0.132512	0.371748	0
MDS032	0.0120968	0.148234	0.008	0.117394	0.37165	0
AW204925	0.0358808	0.220585	0.049	0.242948	0.371634	0
AA004908	0.0371621	0.223763	0.037	0.219731	0.371569	0
LOC440577	0.0388845	0.226997	0.045	0.235574	0.371487	0
PCP4L1	0.0437156	0.237288	0.043	0.232021	0.371422	0
FLJ11184	0.0372401	0.223833	0.041	0.228366	0.371078	0
LOC646561	0.0365657	0.221987	0.034	0.211619	0.370997	0
THC2521437	0.0492818	0.247917	0.051	0.247707	0.370866	0
CR590183	0.044402	0.238711	0.037	0.219731	0.370768	0
AK000815	0.0308965	0.207153	0.033	0.209165	0.370621	0
CRAT	0.0377635	0.225331	0.032	0.207006	0.370065	0
SDAD1	0.0198622	0.176391	0.019	0.167809	0.370049	0
ENST00000295399	0.0225622	0.184516	0.022	0.17737	0.370033	0
AK097166	0.0317245	0.210076	0.031	0.204365	0.369967	0
RASL12	0.0474151	0.244451	0.043	0.232021	0.369951	0
CASP5	0.0365621	0.221987	0.045	0.235574	0.369804	0
THC2539923	0.013257	0.153192	0.009	0.123415	0.36969	0
THC2544903	0.0493525	0.248151	0.058	0.260516	0.36969	0
TFF2	0.0320206	0.210732	0.028	0.196199	0.369657	0
C9orf98	0.0276817	0.198159	0.021	0.174397	0.369641	0
C10orf18	0.0288562	0.202229	0.028	0.196199	0.369216	0
THC2752167	0.0272919	0.19696	0.033	0.209165	0.369183	0
HMHB1	0.0161959	0.16422	0.012	0.136916	0.36915	0
FLJ20021	0.0154377	0.162025	0.021	0.174397	0.369134	0
KIAA0999	0.0382242	0.226032	0.041	0.228366	0.369003	0
NNAT	0.0483764	0.24609	0.057	0.25974	0.369003	0
FVT1	0.0387588	0.22673	0.041	0.228366	0.368905	0
CCDC90B	0.00754989	0.125894	0.008	0.117394	0.368791	0
KRTAP4-10	0.0428129	0.235368	0.047	0.240217	0.368693	0
TRIM26	0.0411548	0.231771	0.043	0.232021	0.368611	0
RHBDL1	0.00807001	0.129856	0.006	0.105089	0.368562	0
THC2648243	0.0247139	0.19077	0.019	0.167809	0.368219	0
ZMYND10	0.0219664	0.18252	0.014	0.146727	0.368186	0
EIF1B	0.0472843	0.24403	0.047	0.240217	0.368121	0
ALDH1B1	0.0482756	0.245804	0.038	0.222042	0.368088	0
THC2640304	0.0357498	0.220355	0.041	0.228366	0.367843	0
OPTN	0.00903967	0.132974	0.014	0.146727	0.367761	0
GIMAP6	0.0144643	0.157855	0.012	0.136916	0.367631	0
ENST00000336999	0.011649	0.146209	0.013	0.141843	0.3675	0
VISA	0.00496167	0.114068	0.011	0.132512	0.367386	0
SH2D1A	0.0380317	0.225947	0.033	0.209165	0.367353	0
AK023072	0.0208688	0.179512	0.022	0.17737	0.367042	0
BC040412	0.0378518	0.22553	0.04	0.225893	0.366846	0
SEMA4F	0.0326621	0.212306	0.036	0.21766	0.366699	0
KRTAP1-3	0.0301873	0.205822	0.028	0.196199	0.366291	0
TRIM25	0.0363966	0.221549	0.042	0.230649	0.366062	0
THC2543594	0.00782889	0.128145	0.01	0.128297	0.365915	0
CD709370	0.0069249	0.123681	0.008	0.117394	0.365817	0
GNS	0.0162756	0.16433	0.016	0.155424	0.36567	0
CR607522	0.0415346	0.232489	0.037	0.219731	0.36531	0
AF088007	0.0426092	0.235237	0.037	0.219731	0.365082	0
DKFZP434A062	0.0459794	0.241904	0.05	0.245381	0.365082	0
SUV420H2	0.0452923	0.240552	0.044	0.234184	0.364951	0
TRPC4AP	0.0267804	0.195867	0.027	0.192777	0.36469	0
KARS	0.0430892	0.235946	0.033	0.209165	0.364673	0
MRPL11	0.0188726	0.173139	0.017	0.159746	0.364526	0
THC2668853	0.02238	0.184141	0.026	0.18949	0.364379	0
SCD	0.00578463	0.117999	0.004	0.0894067	0.364297	0
PRR3	0.0096855	0.136669	0.01	0.128297	0.364248	0
SFT2D3	0.0130832	0.152503	0.015	0.150947	0.364052	0
CACNG5	0.0334308	0.214081	0.04	0.225893	0.363873	0
GMFB	0.049973	0.249231	0.044	0.234184	0.363644	0
AA420998	0.0253437	0.191686	0.029	0.199033	0.363562	0
CD209	0.0251379	0.191558	0.017	0.159746	0.363415	0
THC2481836	0.0151245	0.16034	0.02	0.17124	0.363301	0
AF116719	0.0059341	0.11874	0.002	0.067602	0.363203	0
N90434	0.0481583	0.24551	0.049	0.242948	0.363023	0
THC2545510	0.0263837	0.194316	0.026	0.18949	0.362958	0
ENST00000331195	0.0334979	0.214182	0.048	0.241222	0.362778	0
KRTAP5-8	0.0363345	0.221497	0.035	0.214874	0.362729	0
LHB	0.0100237	0.138145	0.013	0.141843	0.362631	0
CCNB1IP1	0.0477305	0.244787	0.054	0.254407	0.362582	0
CECR1	0.00721674	0.123877	0.008	0.117394	0.362386	0
UBXD2	0.00204174	0.0935896	0.002	0.067602	0.362353	0
HDDC3	0.000499261	0.065768	0.001	0.0463535	0.362337	0
BC039097	0.00570127	0.117555	0.005	0.0981061	0.362075	0
C2	0.0428328	0.235414	0.036	0.21766	0.361879	0
SERPINA3	0.0432473	0.236105	0.039	0.224218	0.361699	0
LOC130865	0.0431793	0.236105	0.036	0.21766	0.36116	0
RNASEH2B	0.0162648	0.16433	0.01	0.128297	0.361029	0
PGK1	0.0462895	0.242716	0.033	0.209165	0.361029	0
SMG7	0.0294044	0.203922	0.022	0.17737	0.36085	0
SCGB1A1	0.0427761	0.235305	0.04	0.225893	0.360833	0
CYP20A1	0.0457471	0.241491	0.06	0.264905	0.360539	0
TOMM34	0.0181751	0.171201	0.02	0.17124	0.36031	0
WHSC2	0.0378308	0.22553	0.032	0.207006	0.359984	0
CCHCR1	0.0231538	0.186265	0.023	0.180174	0.359886	0
AK090416	0.0448533	0.239689	0.045	0.235574	0.359624	0
THC2591726	0.0291539	0.203089	0.034	0.211619	0.359608	0
LOC442223	0.037507	0.224583	0.045	0.235574	0.359314	0
MALT1	0.0192268	0.17475	0.025	0.187139	0.359248	0
MAP3K5	0.0280831	0.199622	0.026	0.18949	0.359167	0
LOC642123	0.0296092	0.204564	0.028	0.196199	0.358807	0
C11orf75	0.0231393	0.186265	0.026	0.18949	0.358742	0
PALM2-AKAP2	0.0156454	0.162463	0.014	0.146727	0.358382	0
MYOZ3	0.0409787	0.231477	0.057	0.25974	0.358366	0
PKN2	0.0427786	0.235305	0.048	0.241222	0.358317	0
THC2766373	0.0362107	0.221336	0.032	0.207006	0.358301	0
CPEB2	0.0359189	0.220585	0.027	0.192777	0.357892	0
TGS1	0.00886336	0.132487	0.008	0.117394	0.35781	0
CYB5D2	0.0226515	0.184789	0.017	0.159746	0.357631	0
KCNN4	0.042206	0.23421	0.037	0.219731	0.357631	0
GH1	0.00217203	0.0935896	0.005	0.0981061	0.357533	1
BC014023	0.0148772	0.159347	0.014	0.146727	0.357369	0
AK093640	0.00268342	0.0991803	0.002	0.067602	0.357369	0
NDUFA9	0.00875117	0.132223	0.006	0.105089	0.357141	0
ADCY9	0.00812347	0.130109	0.007	0.109962	0.356944	0
ENST00000340381	0.0249643	0.191527	0.034	0.211619	0.356846	0
ATP7B	0.0284594	0.200642	0.034	0.211619	0.35683	0
MED6	0.00362005	0.106706	0.001	0.0463535	0.356732	0
BC020341	0.0126132	0.150698	0.009	0.123415	0.356716	0
YEATS4	0.0240892	0.188728	0.028	0.196199	0.356601	0
GIMAP4	0.0129958	0.152124	0.011	0.132512	0.356536	0
THC2670603	0.016274	0.16433	0.009	0.123415	0.356454	0
THC2635710	0.0273921	0.19723	0.022	0.17737	0.356438	0
THC2704459	0.0415329	0.232489	0.042	0.230649	0.356438	0
ADAM19	0.0359678	0.220585	0.046	0.237983	0.356438	0
AK025278	0.0473931	0.244398	0.048	0.241222	0.356422	0
BF110189	0.0309944	0.207222	0.035	0.214874	0.356307	0
NDOR1	0.023245	0.186359	0.015	0.150947	0.356029	0
THC2536682	0.0494059	0.248237	0.057	0.25974	0.355882	0
CCDC50	0.005709	0.117555	0.007	0.109962	0.35585	0
CR609342	0.0451397	0.240466	0.039	0.224218	0.355801	0
AK095583	0.00910674	0.133389	0.004	0.0894067	0.355784	0
BC032026	0.0330465	0.213343	0.034	0.211619	0.355703	0
LOC645097	0.043229	0.236105	0.045	0.235574	0.35549	0
TTLL5	0.0342111	0.216186	0.04	0.225893	0.355441	0
TACR2	0.0365376	0.221947	0.037	0.219731	0.355261	0
VDAC2	0.0472861	0.24403	0.062	0.268585	0.355245	0
AL514561	0.0410769	0.231644	0.04	0.225893	0.355131	0
LOC646723	0.0416401	0.232655	0.037	0.219731	0.355082	0
EXOC3L	0.0172445	0.167871	0.016	0.155424	0.355049	0
FAM43B	0.0293711	0.203861	0.033	0.209165	0.354771	0
LGI4	0.0393475	0.228387	0.046	0.237983	0.354739	0
ENST00000322032	0.044911	0.239782	0.051	0.247707	0.354722	0
THC2554453	0.0458424	0.241678	0.038	0.222042	0.354624	0
C15orf29	0.0186553	0.172572	0.016	0.155424	0.354592	0
ERGIC3	0.0054112	0.115834	0.007	0.109962	0.354444	0
ARF3	0.0356132	0.219973	0.032	0.207006	0.354444	0
LOC645954	0.0385953	0.22673	0.037	0.219731	0.354069	0
AI818096	0.0481817	0.24551	0.052	0.249696	0.35402	0
CEACAM19	0.039992	0.229557	0.04	0.225893	0.353873	0
GOLGA6	0.0289933	0.202606	0.019	0.167809	0.353824	0
BC005884	0.0374256	0.224461	0.042	0.230649	0.353529	0
MYLIP	0.014694	0.158791	0.007	0.109962	0.353399	0
SERPINA6	0.0240203	0.18862	0.021	0.174397	0.353284	0
THC2726026	0.00223535	0.0940082	0.001	0.0463535	0.353121	0
LOC139060	0.0220285	0.182721	0.015	0.150947	0.353039	0
BC028232	0.0107982	0.142246	0.009	0.123415	0.353007	0
EVI5L	0.0406353	0.230615	0.042	0.230649	0.352631	0
IPO7	0.00959558	0.136531	0.01	0.128297	0.352467	0
KIAA1466	0.0391102	0.227875	0.039	0.224218	0.352222	0
PGA3	0.0433905	0.236324	0.03	0.201491	0.352059	0
PRR12	0.0446281	0.239266	0.034	0.211619	0.35201	0
BE003490	0.0402655	0.229785	0.041	0.228366	0.351993	0
THC2689181	0.0374925	0.224562	0.038	0.222042	0.351895	0
NP086850	0.0351608	0.218675	0.033	0.209165	0.351879	0
ALG11	0.0224341	0.184192	0.03	0.201491	0.351748	0
ALG1	0.00587456	0.11874	0.005	0.0981061	0.35134	0
CDC37L1	0.0476375	0.244787	0.049	0.242948	0.351258	0
THC2586544	0.0380886	0.226032	0.035	0.214874	0.351209	0
HIBCH	0.0308654	0.207117	0.034	0.211619	0.351029	0
RAB40C	0.00671853	0.122776	0.009	0.123415	0.350948	0
THC2585854	0.0216442	0.181493	0.014	0.146727	0.350556	0
LOC339344	0.0153409	0.161468	0.009	0.123415	0.350196	0
EIF2S1	0.0414986	0.232489	0.037	0.219731	0.35018	0
THC2558776	0.0230548	0.186087	0.02	0.17124	0.350131	0
PSMA6	0.0481967	0.245524	0.037	0.219731	0.350065	0
LOC440894	0.0495828	0.248758	0.05	0.245381	0.350049	0
C14orf151	0.0307228	0.20673	0.02	0.17124	0.349902	0
KIAA0179	0.0401892	0.229669	0.037	0.219731	0.349886	0
AJ009817	0.032147	0.21085	0.024	0.183634	0.349886	0
LOC157740	0.0122602	0.149169	0.01	0.128297	0.349657	0
GALNT9	0.0322157	0.21087	0.032	0.207006	0.349493	0
RASA1	0.0249769	0.191527	0.023	0.180174	0.349363	0
WDR79	0.0250456	0.191527	0.027	0.192777	0.349314	0
TFR2	0.0328418	0.212634	0.027	0.192777	0.348856	0
HOXC13	0.0386569	0.22673	0.034	0.211619	0.348856	0
C17orf45	0.00297044	0.102765	0.005	0.0981061	0.348742	0
TAF1A	0.00896823	0.132875	0.009	0.123415	0.348709	0
PHF21A	0.00687876	0.123681	0.007	0.109962	0.348627	0
C11orf9	0.0100361	0.138145	0.007	0.109962	0.348611	0
BC011779	0.0360411	0.220627	0.038	0.222042	0.348611	0
POU6F1	0.00826993	0.130377	0.011	0.132512	0.348464	0
BARD1	0.00631965	0.120349	0.009	0.123415	0.348154	0
ARNTL2	0.0337302	0.214865	0.041	0.228366	0.347663	0
TSPAN32	0.0347322	0.21734	0.032	0.207006	0.347549	0
LOC651358	0.0411051	0.231644	0.043	0.232021	0.347467	0
TNFRSF10D	0.0484227	0.24609	0.049	0.242948	0.347435	1
LHX1	0.0208457	0.179512	0.019	0.167809	0.347353	0
MOXD1	0.0225689	0.184516	0.02	0.17124	0.347173	0
PIAS1	0.0148879	0.159347	0.014	0.146727	0.347059	0
RNF123	0.027863	0.198841	0.027	0.192777	0.347042	0
SEC24C	0.0276322	0.198061	0.03	0.201491	0.346961	0
FAM90A10	0.0304322	0.206634	0.023	0.180174	0.346814	0
KRT9	0.0319682	0.210695	0.027	0.192777	0.346765	0
RDH14	0.0464538	0.242845	0.04	0.225893	0.34652	0
NANOS3	0.012198	0.148676	0.013	0.141843	0.346438	0
HMX2	0.02785	0.198841	0.03	0.201491	0.346422	0
ENST00000330020	0.0263236	0.194316	0.03	0.201491	0.34634	0
SH2B3	0.0414578	0.232394	0.029	0.199033	0.346013	0
THC2679040	0.0083077	0.130423	0.006	0.105089	0.345882	0
ZNF654	0.0338917	0.214895	0.025	0.187139	0.345833	0
MTMR1	0.0194215	0.17526	0.021	0.174397	0.345686	0
ENST00000308604	0.0424457	0.234735	0.054	0.254407	0.345686	0
MRPS33	0.0472388	0.24403	0.038	0.222042	0.345408	0
PPM1M	0.0264083	0.194316	0.032	0.207006	0.34451	0
THC2744687	0.0369638	0.223216	0.042	0.230649	0.34402	0
MTHFS	0.00700058	0.123681	0.011	0.132512	0.343971	0
ENST00000255403	0.0439049	0.237808	0.046	0.237983	0.343775	0
AL517609	0.0142986	0.156796	0.01	0.128297	0.343676	0
THC2539563	0.0187421	0.172868	0.023	0.180174	0.343611	0
LOC643668	0.0484362	0.24609	0.038	0.222042	0.343464	0
TBX19	0.0345896	0.217185	0.034	0.211619	0.342974	0
MPP6	0.0461721	0.242351	0.07	0.282289	0.34268	0
GUSBL1	0.0348232	0.217513	0.04	0.225893	0.342631	0
CHST13	0.0332288	0.213557	0.035	0.214874	0.34219	0
C11orf72	0.024242	0.189276	0.017	0.159746	0.342173	0
HTR1B	0.0415098	0.232489	0.048	0.241222	0.341895	0
ENST00000357168	0.0421328	0.233945	0.044	0.234184	0.34165	0
LMO4	0.0295341	0.204352	0.026	0.18949	0.341275	0
CDC27	0.0234828	0.187368	0.012	0.136916	0.341127	0
IGJ	0.0350888	0.218375	0.031	0.204365	0.340801	0
BC035377	0.042622	0.235237	0.038	0.222042	0.340588	0
NR2C2	0.0239538	0.188384	0.012	0.136916	0.340458	0
GAMT	0.0370612	0.223607	0.032	0.207006	0.340082	0
TIA1	0.031258	0.207901	0.033	0.209165	0.339788	0
ENST00000324663	0.00203478	0.0935896	0.002	0.067602	0.339755	0
NECAP2	0.0254726	0.191686	0.027	0.192777	0.339624	0
C1GALT1C1	0.0134097	0.153476	0.016	0.155424	0.339069	0
ZNF496	0.0382989	0.226032	0.037	0.219731	0.339069	0
RIC8A	0.0158472	0.162898	0.016	0.155424	0.338644	0
TMEM102	0.0327233	0.212418	0.032	0.207006	0.338627	0
THC2663783	0.0476925	0.244787	0.045	0.235574	0.338431	0
CLEC1B	0.0194598	0.17526	0.02	0.17124	0.338219	0
FXYD6	0.0432538	0.236105	0.029	0.199033	0.338023	0
PSCD2	0.0149141	0.159462	0.022	0.17737	0.337958	0
BQ772270	0.0422604	0.234247	0.026	0.18949	0.337516	0
MMD	0.0426669	0.235283	0.059	0.262617	0.337402	0
C6orf25	0.0171562	0.167726	0.019	0.167809	0.337271	0
GPR119	0.00455846	0.112025	0.004	0.0894067	0.336993	0
SNX6	0.00483098	0.113576	0.004	0.0894067	0.336961	0
LOC651746	0.0131427	0.152775	0.012	0.136916	0.336716	0
AA807824	0.0387703	0.22673	0.039	0.224218	0.336683	0
AU144988	0.0257375	0.192809	0.024	0.183634	0.336536	0
LSM11	0.0296439	0.204564	0.023	0.180174	0.336291	0
AV737563	0.015125	0.16034	0.024	0.183634	0.335948	0
LOC440731	0.00996973	0.137872	0.019	0.167809	0.335784	0
DGKZ	0.0215699	0.181405	0.023	0.180174	0.33567	0
ENST00000325371	0.022139	0.183376	0.02	0.17124	0.335654	0
SLC9A3R2	0.0435562	0.236919	0.063	0.270822	0.33549	0
DNAJC1	0.010667	0.141489	0.012	0.136916	0.335425	0
CRLS1	0.036439	0.221637	0.041	0.228366	0.335392	0
PADI2	0.0369129	0.223035	0.027	0.192777	0.335376	0
TAAR5	0.00913303	0.133637	0.01	0.128297	0.335196	0
BAAT	0.0273142	0.19696	0.033	0.209165	0.335147	0
OR2H1	0.0427555	0.235305	0.045	0.235574	0.334967	0
PGEA1	0.0426203	0.235237	0.046	0.237983	0.334902	0
MDM4	0.0477729	0.244821	0.041	0.228366	0.334706	0
AF144054	0.0446956	0.239316	0.037	0.219731	0.334395	0
AY142148	0.0236454	0.187816	0.029	0.199033	0.334265	0
ENST00000342893	0.0444201	0.238711	0.046	0.237983	0.333873	0
C10orf88	0.0406312	0.230615	0.049	0.242948	0.333807	0
THC2668242	0.0277664	0.198401	0.028	0.196199	0.333529	0
DB363693	0.0329741	0.213222	0.032	0.207006	0.333529	0
ZNF800	0.0246429	0.190595	0.017	0.159746	0.333333	0
C6orf27	0.0355137	0.219821	0.035	0.214874	0.333235	0
PPP1R11	0.03358	0.21448	0.028	0.196199	0.332778	0
KCNMB1	0.0280122	0.199256	0.019	0.167809	0.332386	0
C16orf7	0.0150027	0.159794	0.012	0.136916	0.332239	0
THC2570492	0.00917509	0.133696	0.005	0.0981061	0.331993	0
MSI1	0.0378194	0.22553	0.043	0.232021	0.331944	0
CHCHD6	0.0465484	0.242978	0.04	0.225893	0.331928	0
HCP5	0.0186761	0.172572	0.007	0.109962	0.331846	0
ENST00000338343	0.0464368	0.242824	0.046	0.237983	0.331765	0
SOX17	0.0359608	0.220585	0.033	0.209165	0.331667	0
C1R	0.0430567	0.235888	0.036	0.21766	0.331078	0
FKBP3	0.0415451	0.232489	0.023	0.180174	0.331062	0
THC2555553	0.0423182	0.234404	0.044	0.234184	0.330948	0
NP1167981	0.0320681	0.21085	0.037	0.219731	0.330359	0
NPHS1	0.0470891	0.24403	0.064	0.271682	0.330343	0
LOC113230	0.0382952	0.226032	0.029	0.199033	0.329869	0
OGFOD1	0.047759	0.244821	0.05	0.245381	0.329837	0
BU674437	0.0372377	0.223833	0.032	0.207006	0.329722	0
AK024930	0.0452263	0.240466	0.038	0.222042	0.329641	0
JRK	0.0458419	0.241678	0.05	0.245381	0.329624	0
THC2499508	0.0371046	0.223607	0.031	0.204365	0.329624	0
BQ064481	0.045387	0.240697	0.042	0.230649	0.329575	0
APITD1	0.0327259	0.212418	0.036	0.21766	0.329265	0
QARS	0.0470481	0.24403	0.05	0.245381	0.328922	0
[truncated: 2,116 more rows]
