# Supplementary material for: Large-Scale and Comprehensive Immune Profiling and Functional Analysis of Normal Human Aging
Source: PLoS One. 2015 Jul 21;10(7):e0133627. doi: 10.1371/journal.pone.0133627 (PMC4509650; doi:10.1371/journal.pone.0133627)
Supplement: S4 Table — (XLSX) [file pone.0133627.s007.xlsx]

## Sheet: Hive Details
analyte1	analyte2	assay1	assay2	pVal	effect Size (in SDs)	sameAssay
Clinical:pe_wc	LuSe:LEPTIN	Clinical	LuSe	2.61554e-16	0.71375	FALSE
Clinical:iadl_totalscore	Phospho:Mono.pSTAT3.IL-21	Clinical	Phospho	2.04421e-14	0.642707	FALSE
Clinical:lym	Pheno:monocytes	Clinical	Pheno	4.26328e-13	-0.633069	FALSE
Clinical:lym	Pheno:lymphocytes	Clinical	Pheno	5.00219e-13	0.625871	FALSE
Clinical:iadl_totalscore	Phospho:B cell.pSTAT3.IL-6	Clinical	Phospho	7.91054e-10	0.53522	FALSE
Clinical:neut	Pheno:monocytes	Clinical	Pheno	8.27193e-08	0.505588	FALSE
Clinical:neut	Pheno:lymphocytes	Clinical	Pheno	8.88729e-08	-0.499941	FALSE
Clinical:mono_abs	Pheno:lymphocytes	Clinical	Pheno	7.24722e-07	-0.424802	FALSE
Clinical:mono_abs	Pheno:monocytes	Clinical	Pheno	1.01656e-06	0.423603	FALSE
Clinical:lym_abs	Pheno:monocytes	Clinical	Pheno	1.15023e-06	-0.462839	FALSE
LuSu.Stim-Un:IFNA	Pheno:IgD+CD27+ B cells	LuSu.Stim-Un	Pheno	1.17757e-06	-0.449929	FALSE
Clinical:lym_abs	Pheno:lymphocytes	Clinical	Pheno	3.71949e-06	0.438511	FALSE
LuSu.Stim-Un:GROA	Pheno:CD85j+CD8+ T cells	LuSu.Stim-Un	Pheno	4.36608e-06	-0.467981	FALSE
LuSu.Stim-Un:GROA	Pheno:CD85j+CD4+ T cells	LuSu.Stim-Un	Pheno	5.91875e-06	-0.441538	FALSE
Clinical:iadl_totalscore	Phospho:CD4+.pSTAT1.IL-21	Clinical	Phospho	7.84583e-06	0.410813	FALSE
Clinical:crp_num	LuSe:IL1A	Clinical	LuSe	9.5805e-06	0.409275	FALSE
Clinical:iadl_totalscore	Phospho:CD4+.pSTAT3.IL-21	Clinical	Phospho	9.73265e-06	0.408462	FALSE
Clinical:crp_num	LuSe:FGFB	Clinical	LuSe	1.62017e-05	0.398577	FALSE
Clinical:iadl_totalscore	LuSu.Unstim:ENA78	Clinical	LuSu.Unstim	1.92464e-05	0.400721	FALSE
LuSu.Stim-Un:NGF	Pheno:IgD+CD27+ B cells	LuSu.Stim-Un	Pheno	1.98731e-05	-0.400162	FALSE
LuSe:GROA	Phospho:CD8+.pSTAT1.IL-10	LuSe	Phospho	2.34354e-05	-0.394791	FALSE
LuSu.Stim-Un:IL13	Pheno:IgD+CD27+ B cells	LuSu.Stim-Un	Pheno	2.39467e-05	-0.390923	FALSE
LuSe:GROA	Phospho:B cell.pSTAT1.IL-6	LuSe	Phospho	2.89783e-05	-0.38611	FALSE
LuSu.Stim-Un:SCF	Pheno:IgD+CD27+ B cells	LuSu.Stim-Un	Pheno	2.96205e-05	-0.393175	FALSE
Clinical:crp_num	LuSe:RANTES	Clinical	LuSe	3.15102e-05	-0.408499	FALSE
LuSe:IL12P40	Phospho:CD8+.pSTAT1.IL-10	LuSe	Phospho	3.77592e-05	-0.381711	FALSE
Clinical:crp_num	LuSe:HGF	Clinical	LuSe	4.92224e-05	0.38375	FALSE
Clinical:alk	Phospho:CD8+.pSTAT3.IL-6	Clinical	Phospho	4.97992e-05	0.372304	FALSE
LuSe:IL12P40	Phospho:B cell.pSTAT1.IL-6	LuSe	Phospho	5.05106e-05	-0.371544	FALSE
Clinical:albumin	Pheno:naive CD4+ T cells	Clinical	Pheno	5.28926e-05	0.366097	FALSE
LuSu.Stim-Un:IL13	Pheno:IgD+CD27- B cells	LuSu.Stim-Un	Pheno	5.29801e-05	0.378305	FALSE
Clinical:crp_num	LuSe:IL2	Clinical	LuSe	6.08254e-05	0.373847	FALSE
LuSu.Stim-Un:RESISTIN	Pheno:transitional B cells	LuSu.Stim-Un	Pheno	6.45031e-05	-0.38719	FALSE
Clinical:iadl_totalscore	Phospho:CD8+.pSTAT1.IL-6	Clinical	Phospho	6.47049e-05	0.367801	FALSE
LuSu.Stim-Un:GROA	Pheno:CD94+CD4+ T cells	LuSu.Stim-Un	Pheno	6.86252e-05	0.405469	FALSE
Clinical:crp_num	LuSe:TGFB	Clinical	LuSe	6.97292e-05	0.369623	FALSE
LuSu.Unstim:MCP3	Phospho:Mono.pSTAT3.IL-21	LuSu.Unstim	Phospho	7.48373e-05	0.365348	FALSE
Clinical:calcium	Pheno:plasmablasts	Clinical	Pheno	7.98899e-05	0.365913	FALSE
Clinical:hdl	Phospho:CD4+.pSTAT1.IL-10	Clinical	Phospho	8.15126e-05	0.358748	FALSE
Clinical:mcv	LuSe:TRAIL	Clinical	LuSe	8.29292e-05	-0.367692	FALSE
Clinical:da_totalscore	Pheno:naive CD4+ T cells	Clinical	Pheno	8.83703e-05	-0.364413	FALSE
Pheno:effector CD4+ T cells	Phospho:Granulo.pSTAT1.IL-10	Pheno	Phospho	0.000105327	-0.361237	FALSE
Clinical:lym	LuSu.Unstim:VEGF	Clinical	LuSu.Unstim	0.000106581	-0.349893	FALSE
Clinical:mono	Pheno:monocytes	Clinical	Pheno	0.000113193	0.354793	FALSE
Clinical:nuet_abs	Pheno:lymphocytes	Clinical	Pheno	0.000121818	-0.374426	FALSE
Clinical:alk	Phospho:Mono.pSTAT3.IL-21	Clinical	Phospho	0.000138197	0.344827	FALSE
LuSe:IL12P40	Phospho:Granulo.pSTAT1.IL-6	LuSe	Phospho	0.000151927	-0.349723	FALSE
LuSu.Stim-Un:ICAM1	Pheno:IgD+CD27+ B cells	LuSu.Stim-Un	Pheno	0.000158282	-0.353924	FALSE
Clinical:iadl_totalscore	Phospho:Granulo.pSTAT3.IL-10	Clinical	Phospho	0.000162777	0.349653	FALSE
Clinical:iadl_totalscore	Phospho:Granulo.pSTAT3.IL-6	Clinical	Phospho	0.000172833	0.348835	FALSE
Clinical:globulin	LuSe:FGFB	Clinical	LuSe	0.000175586	0.349593	FALSE
LuSe:GROA	Phospho:CD4+.pSTAT1.IL-10	LuSe	Phospho	0.000179615	-0.351174	FALSE
LuSu.Unstim:MCP1	Pheno:CD94+CD4+ T cells	LuSu.Unstim	Pheno	0.00018347	-0.379448	FALSE
LuSu.Stim-Un:MCP1	Pheno:CD4+CD28- T cells	LuSu.Stim-Un	Pheno	0.000183839	-0.359176	FALSE
Clinical:mono	Pheno:lymphocytes	Clinical	Pheno	0.000184075	-0.341327	FALSE
Clinical:iadl_totalscore	Phospho:CD8+.pSTAT1.IL-21	Clinical	Phospho	0.000192177	0.350224	FALSE
LuSu.Stim-Un:MCP1	Pheno:HLADR+CD38+CD8+ T cells	LuSu.Stim-Un	Pheno	0.000203359	-0.347714	FALSE
Clinical:nuet_abs	Pheno:monocytes	Clinical	Pheno	0.00020338	0.366131	FALSE
Clinical:lym	LuSu.Unstim:TGFB	Clinical	LuSu.Unstim	0.000208687	-0.332144	FALSE
LuSe:NGF	Phospho:B cell.pSTAT1.IL-21	LuSe	Phospho	0.000216399	-0.350421	FALSE
LuSe:IL17F	Pheno:HLADR-CD38+CD4+ T cells	LuSe	Pheno	0.000218831	0.347161	FALSE
LuSe:GROA	Phospho:Mono.pSTAT1.IL-10	LuSe	Phospho	0.000229784	-0.348123	FALSE
Clinical:mono_abs	LuSe:LEPTIN	Clinical	LuSe	0.000230684	0.350784	FALSE
Pheno:effector CD4+ T cells	Phospho:Granulo.pSTAT1.IL-21	Pheno	Phospho	0.000233469	-0.348737	FALSE
LuSe:GROA	Phospho:CD8+.pSTAT1.IL-6	LuSe	Phospho	0.000239226	-0.344407	FALSE
Clinical:mcv	LuSe:HGF	Clinical	LuSe	0.000249382	-0.347792	FALSE
LuSu.Stim-Un:MCP1	Pheno:CD85j+CD4+ T cells	LuSu.Stim-Un	Pheno	0.000251035	-0.358034	FALSE
Clinical:platelet	LuSe:IL7	Clinical	LuSe	0.000254557	0.329683	FALSE
Clinical:da_totalscore	Pheno:CD161-CD45RA+ Tregs	Clinical	Pheno	0.000254724	-0.330969	FALSE
LuSe:FASL	Phospho:CD4+.pSTAT5.IL-6	LuSe	Phospho	0.000262244	-0.335209	FALSE
LuSe:MIG	Phospho:CD8+.pSTAT3.IL-6	LuSe	Phospho	0.000264408	-0.311356	FALSE
LuSe:IL12P40	Phospho:CD4+.pSTAT1.IL-10	LuSe	Phospho	0.000265136	-0.339149	FALSE
LuSu.Stim-Un:IL13	Pheno:CD94+CD4+ T cells	LuSu.Stim-Un	Pheno	0.000274241	-0.35903	FALSE
LuSe:TGFA	Phospho:B cell.pSTAT1.IL-6	LuSe	Phospho	0.000302301	-0.338788	FALSE
Clinical:globulin	LuSe:TNFB	Clinical	LuSe	0.000302728	0.337063	FALSE
LuSu.Stim-Un:MCP1	Pheno:CD85j+CD8+ T cells	LuSu.Stim-Un	Pheno	0.000306097	-0.369795	FALSE
LuSu.Stim-Un:IFNA	Pheno:CD94+CD4+ T cells	LuSu.Stim-Un	Pheno	0.000307519	-0.361282	FALSE
Pheno:Tregs	Phospho:Mono.pSTAT3.IL-6	Pheno	Phospho	0.000308736	0.334792	FALSE
LuSe:HGF	Pheno:CD4+ T cells	LuSe	Pheno	0.00030913	-0.366684	FALSE
Clinical:globulin	LuSe:IL8	Clinical	LuSe	0.000311254	0.338008	FALSE
LuSu.Stim-Un:MCP1	Pheno:CD94+CD4+ T cells	LuSu.Stim-Un	Pheno	0.000319539	0.364123	FALSE
LuSe:FGFB	Pheno:CD4+ T cells	LuSe	Pheno	0.000321284	-0.372181	FALSE
LuSu.Stim-Un:RESISTIN	Pheno:naive B cells	LuSu.Stim-Un	Pheno	0.000366302	0.345125	FALSE
LuSu.Stim-Un:IL4	Pheno:IgD+CD27- B cells	LuSu.Stim-Un	Pheno	0.000367249	0.339561	FALSE
Clinical:mch	LuSe:TRAIL	Clinical	LuSe	0.000376097	-0.336237	FALSE
Clinical:cholhdl_ratio	Pheno:Tregs	Clinical	Pheno	0.000376132	0.332501	FALSE
LuSu.Stim-Un:IL10	Pheno:IgD+CD27- B cells	LuSu.Stim-Un	Pheno	0.000392349	0.339691	FALSE
LuSu.Stim-Un:NGF	Pheno:CD27+CD8+ T cells	LuSu.Stim-Un	Pheno	0.000396489	-0.406462	FALSE
LuSe:IL15	Pheno:CD4+ T cells	LuSe	Pheno	0.000404226	-0.364437	FALSE
Clinical:calcium	Pheno:effector CD4+ T cells	Clinical	Pheno	0.00041021	-0.332968	FALSE
Clinical:ldlhdl_ratio	Pheno:Tregs	Clinical	Pheno	0.000417553	0.329966	FALSE
Clinical:crp_num	LuSe:IL15	Clinical	LuSe	0.000460308	0.330323	FALSE
Clinical:iadl_totalscore	Phospho:CD4+.pSTAT1.IL-10	Clinical	Phospho	0.000462764	0.325544	FALSE
LuSu.Stim-Un:IL5	Pheno:IgD+CD27+ B cells	LuSu.Stim-Un	Pheno	0.000464703	-0.334239	FALSE
Clinical:platelet	LuSe:SCF	Clinical	LuSe	0.000469329	0.322903	FALSE
Clinical:wk20m_tmdone	LuSe:LEPTIN	Clinical	LuSe	0.000470384	0.367011	FALSE
Clinical:wk20m_tmdone	LuSe:RANTES	Clinical	LuSe	0.000482903	-0.340266	FALSE
Clinical:lym	LuSe:RESISTIN	Clinical	LuSe	0.000487371	-0.315775	FALSE
Clinical:albumin	LuSe:RANTES	Clinical	LuSe	0.000492113	0.325579	FALSE
Clinical:hdl	Phospho:Granulo.pSTAT3.IL-10	Clinical	Phospho	0.000516971	0.319322	FALSE
Clinical:platelet	LuSe:IL5	Clinical	LuSe	0.000519163	0.311402	FALSE
Clinical:crp_num	LuSe:IL13	Clinical	LuSe	0.000524356	0.328825	FALSE
LuSu.Stim-Un:RESISTIN	Phospho:Mono.pSTAT3.IFNa	LuSu.Stim-Un	Phospho	0.000524963	-0.337954	FALSE
LuSe:IL12P40	Phospho:B cell.pSTAT3.IL-6	LuSe	Phospho	0.000532717	-0.320857	FALSE
LuSe:IL12P40	Phospho:Granulo.pSTAT1.IL-10	LuSe	Phospho	0.000539994	-0.327522	FALSE
LuSe:CD40L	Pheno:CD85j+CD4+ T cells	LuSe	Pheno	0.000564067	0.340487	FALSE
LuSe:FASL	Phospho:CD8+.pSTAT5.IL-6	LuSe	Phospho	0.000564981	-0.31723	FALSE
LuSe:IL12P40	Phospho:CD8+.pSTAT1.IL-6	LuSe	Phospho	0.000566838	-0.321233	FALSE
LuSe:IFNB	Pheno:HLADR-CD38+CD4+ T cells	LuSe	Pheno	0.000578303	0.329541	FALSE
LuSu.Stim-Un:SCF	Pheno:IgD+CD27- B cells	LuSu.Stim-Un	Pheno	0.000587289	0.330469	FALSE
LuSe:IL8	Phospho:B cell.pSTAT1.IL-6	LuSe	Phospho	0.00059499	-0.325151	FALSE
Clinical:iadl_totalscore	LuSu.Unstim:MCP3	Clinical	LuSu.Unstim	0.000600813	0.327448	FALSE
Clinical:globulin	LuSe:IL17	Clinical	LuSe	0.000604022	0.321164	FALSE
Clinical:nuet_abs	Phospho:Mono.pSTAT3.IFNa	Clinical	Phospho	0.000617051	0.326448	FALSE
Clinical:iadl_totalscore	Phospho:CD4+.pSTAT5.IL-10	Clinical	Phospho	0.000619271	0.317071	FALSE
LuSu.Unstim:MCP3	Phospho:CD8+.pSTAT1.IL-21	LuSu.Unstim	Phospho	0.000638031	0.321389	FALSE
Clinical:rdw	Phospho:B cell.pSTAT3.IL-6	Clinical	Phospho	0.000643369	0.308526	FALSE
LuSe:TNFA	Phospho:Granulo.pSTAT1.IL-6	LuSe	Phospho	0.000653147	-0.320775	FALSE
LuSe:GROA	Phospho:CD8+.pSTAT5.IL-10	LuSe	Phospho	0.000663817	-0.321188	FALSE
LuSe:IL1RA	Phospho:Granulo.pSTAT1.IL-6	LuSe	Phospho	0.000667004	-0.314368	FALSE
LuSe:GROA	Phospho:Granulo.pSTAT1.IL-6	LuSe	Phospho	0.000684965	-0.318682	FALSE
LuSu.Unstim:MCP3	Phospho:CD4+.pSTAT1.IL-21	LuSu.Unstim	Phospho	0.000686851	0.317248	FALSE
Clinical:globulin	LuSe:FASL	Clinical	LuSe	0.000690201	0.329834	FALSE
Clinical:iadl_totalscore	Phospho:Granulo.pSTAT3.IL-21	Clinical	Phospho	0.000693483	0.315859	FALSE
LuSe:IL6	Phospho:B cell.pSTAT1.IL-6	LuSe	Phospho	0.000695329	-0.321428	FALSE
LuSu.Stim-Un:LEPTIN	Pheno:IgD+CD27+ B cells	LuSu.Stim-Un	Pheno	0.000711098	-0.323385	FALSE
LuSu.Stim-Un:MCP1	Pheno:CD4+ T cells	LuSu.Stim-Un	Pheno	0.000737271	0.347261	FALSE
LuSe:NGF	Phospho:Granulo.pSTAT1.IL-6	LuSe	Phospho	0.000738845	-0.320702	FALSE
LuSe:TGFA	Phospho:Granulo.pSTAT1.IL-6	LuSe	Phospho	0.000744296	-0.318218	FALSE
LuSu.Stim-Un:MCP1	Pheno:IgD+CD27+ B cells	LuSu.Stim-Un	Pheno	0.000748135	0.324541	FALSE
LuSe:NGF	Phospho:B cell.pSTAT1.IL-10	LuSe	Phospho	0.000750446	-0.321805	FALSE
Clinical:neut	LuSu.Unstim:TGFB	Clinical	LuSu.Unstim	0.000754232	0.310627	FALSE
LuSe:TNFB	Pheno:CD4+ T cells	LuSe	Pheno	0.000782507	-0.34927	FALSE
LuSe:GROA	Phospho:B cell.pSTAT3.IL-6	LuSe	Phospho	0.000795111	-0.314345	FALSE
Clinical:nuet_abs	Phospho:CD8+.pSTAT3.IFNa	Clinical	Phospho	0.000800518	0.327615	FALSE
LuSu.Stim-Un:RESISTIN	Phospho:Mono.pSTAT3.IL-6	LuSu.Stim-Un	Phospho	0.000813604	-0.320483	FALSE
LuSe:GROA	Phospho:CD4+.pSTAT5.IL-21	LuSe	Phospho	0.00081956	-0.31747	FALSE
LuSu.Stim-Un:IL5	Pheno:IgD+CD27- B cells	LuSu.Stim-Un	Pheno	0.000833748	0.322387	FALSE
LuSu.Unstim:TGFB	Pheno:naive B cells	LuSu.Unstim	Pheno	0.000857009	-0.324107	FALSE
Pheno:CD85j+CD4+ T cells	Phospho:CD8+.pSTAT3.IL-21	Pheno	Phospho	0.000860802	0.309476	FALSE
LuSe:FASL	Phospho:B cell.pSTAT1.IL-6	LuSe	Phospho	0.000861015	-0.305878	FALSE
Clinical:platelet	LuSe:IFNG	Clinical	LuSe	0.000862031	0.303699	FALSE
Clinical:lym_abs	Pheno:B cells	Clinical	Pheno	0.000865762	0.32282	FALSE
Clinical:crp_num	LuSe:TNFB	Clinical	LuSe	0.000881601	0.312528	FALSE
Clinical:iadl_totalscore	Phospho:CD8+.pSTAT1.IL-10	Clinical	Phospho	0.000886409	0.311423	FALSE
LuSe:IL6	Phospho:Granulo.pSTAT1.IL-6	LuSe	Phospho	0.000886526	-0.316131	FALSE
Clinical:hdl	Phospho:Mono.pSTAT1.IL-10	Clinical	Phospho	0.000905161	0.307505	FALSE
LuSe:IL1A	Pheno:CD4+ T cells	LuSe	Pheno	0.000924183	-0.343422	FALSE
LuSu.Stim-Un:ENA78	Pheno:naive B cells	LuSu.Stim-Un	Pheno	0.000928471	0.298638	FALSE
LuSu.Stim-Un:IFNA	Pheno:IgD+CD27- B cells	LuSu.Stim-Un	Pheno	0.000938502	0.317966	FALSE
LuSu.Unstim:MCP3	Phospho:Granulo.pSTAT3.IL-6	LuSu.Unstim	Phospho	0.000944714	0.308424	FALSE
LuSe:NGF	Phospho:Granulo.pSTAT1.IL-10	LuSe	Phospho	0.000945584	-0.320679	FALSE
LuSu.Stim-Un:NGF	Pheno:CD94+CD4+ T cells	LuSu.Stim-Un	Pheno	0.000949279	-0.332649	FALSE
Pheno:IgD+CD27+ B cells	Phospho:Mono.pSTAT5.IL-10	Pheno	Phospho	0.000964478	-0.310067	FALSE
LuSu.Unstim:MCP3	Phospho:B cell.pSTAT3.IL-6	LuSu.Unstim	Phospho	0.000967771	0.304696	FALSE
Clinical:iadl_totalscore	Phospho:Mono.pSTAT1.IL-21	Clinical	Phospho	0.000979336	0.311454	FALSE
LuSe:SCF	Phospho:B cell.pSTAT1.IL-6	LuSe	Phospho	0.000987495	-0.304935	FALSE
Pheno:CD85j+CD4+ T cells	Phospho:B cell.pSTAT3.IL-21	Pheno	Phospho	0.000991442	0.304553	FALSE
Clinical:mono_abs	Phospho:CD4+.pSTAT3.IL-21	Clinical	Phospho	0.000993562	0.281467	FALSE
LuSu.Stim-Un:IL10	Pheno:CD94+CD4+ T cells	LuSu.Stim-Un	Pheno	0.000999781	-0.331375	FALSE

## Sheet: Links By Analyte
Analyte	Number of Links
Clinical:albumin	2
Clinical:alk	2
Clinical:calcium	2
Clinical:cholhdl_ratio	1
Clinical:crp_num	9
Clinical:da_totalscore	2
Clinical:globulin	5
Clinical:hdl	3
Clinical:iadl_totalscore	15
Clinical:ldlhdl_ratio	1
Clinical:lym	5
Clinical:lym_abs	3
Clinical:mch	1
Clinical:mcv	2
Clinical:mono	2
Clinical:mono_abs	4
Clinical:neut	3
Clinical:nuet_abs	4
Clinical:pe_wc	1
Clinical:platelet	4
Clinical:rdw	1
Clinical:wk20m_tmdone	2
LuSe:CD40L	1
LuSe:FASL	4
LuSe:FGFB	3
LuSe:GROA	9
LuSe:HGF	3
LuSe:IFNB	1
LuSe:IFNG	1
LuSe:IL12P40	7
LuSe:IL13	1
LuSe:IL15	2
LuSe:IL17	1
LuSe:IL17F	1
LuSe:IL1A	2
LuSe:IL1RA	1
LuSe:IL2	1
LuSe:IL5	1
LuSe:IL6	2
LuSe:IL7	1
LuSe:IL8	2
LuSe:LEPTIN	3
LuSe:MIG	1
LuSe:NGF	4
LuSe:RANTES	3
LuSe:RESISTIN	1
LuSe:SCF	2
LuSe:TGFA	2
LuSe:TGFB	1
LuSe:TNFA	1
LuSe:TNFB	3
LuSe:TRAIL	2
LuSu.Stim-Un:ENA78	1
LuSu.Stim-Un:GROA	3
LuSu.Stim-Un:ICAM1	1
LuSu.Stim-Un:IFNA	3
LuSu.Stim-Un:IL10	2
LuSu.Stim-Un:IL13	3
LuSu.Stim-Un:IL4	1
LuSu.Stim-Un:IL5	2
LuSu.Stim-Un:LEPTIN	1
LuSu.Stim-Un:MCP1	7
LuSu.Stim-Un:NGF	3
LuSu.Stim-Un:RESISTIN	4
LuSu.Stim-Un:SCF	2
LuSu.Unstim:ENA78	1
LuSu.Unstim:MCP1	1
LuSu.Unstim:MCP3	6
LuSu.Unstim:TGFB	3
LuSu.Unstim:VEGF	1
Pheno:B cells	1
Pheno:CD161-CD45RA+ Tregs	1
Pheno:CD27+CD8+ T cells	1
Pheno:CD4+ T cells	6
Pheno:CD4+CD28- T cells	1
Pheno:CD85j+CD4+ T cells	5
Pheno:CD85j+CD8+ T cells	2
Pheno:CD94+CD4+ T cells	7
Pheno:effector CD4+ T cells	3
Pheno:HLADR-CD38+CD4+ T cells	2
Pheno:HLADR+CD38+CD8+ T cells	1
Pheno:IgD+CD27- B cells	6
Pheno:IgD+CD27+ B cells	9
Pheno:lymphocytes	6
Pheno:monocytes	6
Pheno:naive B cells	3
Pheno:naive CD4+ T cells	2
Pheno:plasmablasts	1
Pheno:transitional B cells	1
Pheno:Tregs	3
Phospho:B cell.pSTAT1.IL-10	1
Phospho:B cell.pSTAT1.IL-21	1
Phospho:B cell.pSTAT1.IL-6	7
Phospho:B cell.pSTAT3.IL-21	1
Phospho:B cell.pSTAT3.IL-6	5
Phospho:CD4+.pSTAT1.IL-10	4
Phospho:CD4+.pSTAT1.IL-21	2
Phospho:CD4+.pSTAT3.IL-21	2
Phospho:CD4+.pSTAT5.IL-10	1
Phospho:CD4+.pSTAT5.IL-21	1
Phospho:CD4+.pSTAT5.IL-6	1
Phospho:CD8+.pSTAT1.IL-10	3
Phospho:CD8+.pSTAT1.IL-21	2
Phospho:CD8+.pSTAT1.IL-6	3
Phospho:CD8+.pSTAT3.IFNa	1
Phospho:CD8+.pSTAT3.IL-21	1
Phospho:CD8+.pSTAT3.IL-6	2
Phospho:CD8+.pSTAT5.IL-10	1
Phospho:CD8+.pSTAT5.IL-6	1
Phospho:Granulo.pSTAT1.IL-10	3
Phospho:Granulo.pSTAT1.IL-21	1
Phospho:Granulo.pSTAT1.IL-6	7
Phospho:Granulo.pSTAT3.IL-10	2
Phospho:Granulo.pSTAT3.IL-21	1
Phospho:Granulo.pSTAT3.IL-6	2
Phospho:Mono.pSTAT1.IL-10	2
Phospho:Mono.pSTAT1.IL-21	1
Phospho:Mono.pSTAT3.IFNa	2
Phospho:Mono.pSTAT3.IL-21	3
Phospho:Mono.pSTAT3.IL-6	2
Phospho:Mono.pSTAT5.IL-10	1
